# Supplementary material for: Machine learning and optical coherence tomography-derived radiomics analysis to predict persistent diabetic macular edema in patients undergoing anti-VEGF intravitreal therapy
Source: J Transl Med. 2024 Apr 16;22:358. doi: 10.1186/s12967-024-05141-7 (PMC11022368; doi:10.1186/s12967-024-05141-7)
Supplement: Supplementary file 2 — Supplementary Material 2 [file 12967_2024_5141_MOESM2_ESM.xlsx]

## Sheet: ICC
775 features with ICC greater than 0.75
Feature	ICC
originalfirstorder10Percentile	0.986154
originalfirstorder90Percentile	0.993912
originalfirstorderEnergy	0.998445
originalfirstorderEntropy	0.993133
originalfirstorderInterquartileRange	0.993426
originalfirstorderKurtosis	0.988761
originalfirstorderMaximum	1
originalfirstorderMeanAbsoluteDeviation	0.995881
originalfirstorderMean	0.982575
originalfirstorderMedian	0.975498
originalfirstorderRange	1
originalfirstorderRobustMeanAbsoluteDeviation	0.995763
originalfirstorderRootMeanSquared	0.986165
originalfirstorderSkewness	0.95958
originalfirstorderTotalEnergy	0.998445
originalfirstorderUniformity	0.990551
originalfirstorderVariance	0.996723
originalglcmAutocorrelation	0.985689
originalglcmClusterProminence	0.997669
originalglcmClusterShade	0.975742
originalglcmClusterTendency	0.996843
originalglcmContrast	0.995932
originalglcmCorrelation	0.992538
originalglcmDifferenceAverage	0.995569
originalglcmDifferenceEntropy	0.996338
originalglcmDifferenceVariance	0.996181
originalglcmId	0.994979
originalglcmIdm	0.995222
originalglcmIdmn	0.995986
originalglcmIdn	0.995471
originalglcmImc1	0.992213
originalglcmImc2	0.992264
originalglcmInverseVariance	0.990265
originalglcmJointAverage	0.982711
originalglcmJointEnergy	0.987348
originalglcmJointEntropy	0.993875
originalglcmMCC	0.991651
originalglcmMaximumProbability	0.950537
originalglcmSumAverage	0.982711
originalglcmSumEntropy	0.992507
originalglcmSumSquares	0.996938
originalgldmDependenceEntropy	0.990424
originalgldmDependenceNonUniformity	0.987195
originalgldmDependenceNonUniformityNormalized	0.976176
originalgldmDependenceVariance	0.979615
originalgldmGrayLevelNonUniformity	0.971066
originalgldmGrayLevelVariance	0.996799
originalgldmHighGrayLevelEmphasis	0.985469
originalgldmLargeDependenceEmphasis	0.993045
originalgldmLargeDependenceHighGrayLevelEmphasis	0.993799
originalgldmLargeDependenceLowGrayLevelEmphasis	0.98575
originalgldmLowGrayLevelEmphasis	0.98423
originalgldmSmallDependenceEmphasis	0.996297
originalgldmSmallDependenceHighGrayLevelEmphasis	0.989347
originalgldmSmallDependenceLowGrayLevelEmphasis	0.988511
originalglrlmGrayLevelNonUniformity	0.977881
originalglrlmGrayLevelNonUniformityNormalized	0.993368
originalglrlmGrayLevelVariance	0.9967
originalglrlmHighGrayLevelRunEmphasis	0.98636
originalglrlmLongRunEmphasis	0.988394
originalglrlmLongRunHighGrayLevelEmphasis	0.995242
originalglrlmLongRunLowGrayLevelEmphasis	0.989657
originalglrlmLowGrayLevelRunEmphasis	0.97685
originalglrlmRunEntropy	0.994605
originalglrlmRunLengthNonUniformity	0.991204
originalglrlmRunLengthNonUniformityNormalized	0.997543
originalglrlmRunPercentage	0.994314
originalglrlmRunVariance	0.988046
originalglrlmShortRunEmphasis	0.997561
originalglrlmShortRunHighGrayLevelEmphasis	0.987295
originalglrlmShortRunLowGrayLevelEmphasis	0.97983
originalglszmGrayLevelNonUniformity	0.987161
originalglszmGrayLevelNonUniformityNormalized	0.997492
originalglszmGrayLevelVariance	0.997656
originalglszmHighGrayLevelZoneEmphasis	0.992515
originalglszmLargeAreaEmphasis	0.913741
originalglszmLargeAreaHighGrayLevelEmphasis	0.99655
originalglszmLargeAreaLowGrayLevelEmphasis	0.931308
originalglszmLowGrayLevelZoneEmphasis	0.983993
originalglszmSizeZoneNonUniformity	0.993031
originalglszmSizeZoneNonUniformityNormalized	0.971218
originalglszmSmallAreaEmphasis	0.973942
originalglszmSmallAreaHighGrayLevelEmphasis	0.992063
originalglszmSmallAreaLowGrayLevelEmphasis	0.987498
originalglszmZoneEntropy	0.985827
originalglszmZonePercentage	0.996722
originalglszmZoneVariance	0.91312
originalngtdmBusyness	0.980046
originalngtdmCoarseness	0.984849
originalngtdmComplexity	0.99472
originalngtdmContrast	0.997972
originalngtdmStrength	0.995564
wavelet.LLHfirstorder10Percentile	0.987404
wavelet.LLHfirstorder90Percentile	0.990942
wavelet.LLHfirstorderEnergy	0.998294
wavelet.LLHfirstorderEntropy	0.988721
wavelet.LLHfirstorderInterquartileRange	0.992033
wavelet.LLHfirstorderKurtosis	0.980824
wavelet.LLHfirstorderMaximum	1
wavelet.LLHfirstorderMeanAbsoluteDeviation	0.996539
wavelet.LLHfirstorderMean	0.983944
wavelet.LLHfirstorderMedian	0.975907
wavelet.LLHfirstorderMinimum	0.98193
wavelet.LLHfirstorderRange	0.999187
wavelet.LLHfirstorderRobustMeanAbsoluteDeviation	0.995722
wavelet.LLHfirstorderRootMeanSquared	0.985905
wavelet.LLHfirstorderSkewness	0.977286
wavelet.LLHfirstorderTotalEnergy	0.998294
wavelet.LLHfirstorderUniformity	0.989064
wavelet.LLHfirstorderVariance	0.998295
wavelet.LLHglcmAutocorrelation	0.989569
wavelet.LLHglcmClusterProminence	0.98881
wavelet.LLHglcmClusterShade	0.989168
wavelet.LLHglcmClusterTendency	0.989473
wavelet.LLHglcmContrast	0.989508
wavelet.LLHglcmCorrelation	0.980758
wavelet.LLHglcmDifferenceAverage	0.989508
wavelet.LLHglcmDifferenceEntropy	0.989152
wavelet.LLHglcmDifferenceVariance	0.989449
wavelet.LLHglcmId	0.989508
wavelet.LLHglcmIdm	0.989508
wavelet.LLHglcmIdmn	0.989508
wavelet.LLHglcmIdn	0.989508
wavelet.LLHglcmImc1	0.989276
wavelet.LLHglcmImc2	0.977105
wavelet.LLHglcmInverseVariance	0.989508
wavelet.LLHglcmJointAverage	0.989573
wavelet.LLHglcmJointEnergy	0.98951
wavelet.LLHglcmJointEntropy	0.989109
wavelet.LLHglcmMCC	0.980373
wavelet.LLHglcmMaximumProbability	0.989558
wavelet.LLHglcmSumAverage	0.989573
wavelet.LLHglcmSumEntropy	0.989034
wavelet.LLHglcmSumSquares	0.989535
wavelet.LLHgldmDependenceEntropy	0.984443
wavelet.LLHgldmDependenceNonUniformity	0.985949
wavelet.LLHgldmDependenceNonUniformityNormalized	0.988112
wavelet.LLHgldmDependenceVariance	0.984991
wavelet.LLHgldmGrayLevelNonUniformity	0.986496
wavelet.LLHgldmGrayLevelVariance	0.989064
wavelet.LLHgldmHighGrayLevelEmphasis	0.989102
wavelet.LLHgldmLargeDependenceEmphasis	0.989309
wavelet.LLHgldmLargeDependenceHighGrayLevelEmphasis	0.989321
wavelet.LLHgldmLargeDependenceLowGrayLevelEmphasis	0.989198
wavelet.LLHgldmLowGrayLevelEmphasis	0.989102
wavelet.LLHgldmSmallDependenceEmphasis	0.986794
wavelet.LLHgldmSmallDependenceHighGrayLevelEmphasis	0.983618
wavelet.LLHgldmSmallDependenceLowGrayLevelEmphasis	0.986576
wavelet.LLHglrlmGrayLevelNonUniformity	0.987201
wavelet.LLHglrlmGrayLevelNonUniformityNormalized	0.980754
wavelet.LLHglrlmGrayLevelVariance	0.980754
wavelet.LLHglrlmHighGrayLevelRunEmphasis	0.978323
wavelet.LLHglrlmLongRunEmphasis	0.987353
wavelet.LLHglrlmLongRunHighGrayLevelEmphasis	0.987353
wavelet.LLHglrlmLongRunLowGrayLevelEmphasis	0.987352
wavelet.LLHglrlmLowGrayLevelRunEmphasis	0.978323
wavelet.LLHglrlmRunEntropy	0.982911
wavelet.LLHglrlmRunLengthNonUniformity	0.987873
wavelet.LLHglrlmRunLengthNonUniformityNormalized	0.96167
wavelet.LLHglrlmRunPercentage	0.988779
wavelet.LLHglrlmRunVariance	0.989015
wavelet.LLHglrlmShortRunEmphasis	0.965493
wavelet.LLHglrlmShortRunLowGrayLevelEmphasis	0.982439
wavelet.LLHglszmGrayLevelNonUniformity	0.988227
wavelet.LLHglszmLargeAreaEmphasis	0.982565
wavelet.LLHglszmLargeAreaHighGrayLevelEmphasis	0.982565
wavelet.LLHglszmLargeAreaLowGrayLevelEmphasis	0.982565
wavelet.LLHglszmSizeZoneNonUniformity	0.987531
wavelet.LLHglszmSizeZoneNonUniformityNormalized	0.986336
wavelet.LLHglszmSmallAreaEmphasis	0.987342
wavelet.LLHglszmSmallAreaHighGrayLevelEmphasis	0.986776
wavelet.LLHglszmSmallAreaLowGrayLevelEmphasis	0.987292
wavelet.LLHglszmZoneEntropy	0.986112
wavelet.LLHglszmZonePercentage	0.987393
wavelet.LLHglszmZoneVariance	0.98257
wavelet.LLHngtdmBusyness	0.988736
wavelet.LLHngtdmCoarseness	0.987226
wavelet.LLHngtdmComplexity	0.988613
wavelet.LLHngtdmContrast	0.990308
wavelet.LLHngtdmStrength	0.987323
wavelet.LHLfirstorder10Percentile	0.9981
wavelet.LHLfirstorder90Percentile	0.996829
wavelet.LHLfirstorderEnergy	0.992897
wavelet.LHLfirstorderEntropy	0.998347
wavelet.LHLfirstorderInterquartileRange	0.998324
wavelet.LHLfirstorderMaximum	0.999574
wavelet.LHLfirstorderMeanAbsoluteDeviation	0.998273
wavelet.LHLfirstorderMedian	0.929964
wavelet.LHLfirstorderMinimum	0.957248
wavelet.LHLfirstorderRange	0.969252
wavelet.LHLfirstorderRobustMeanAbsoluteDeviation	0.998176
wavelet.LHLfirstorderRootMeanSquared	0.998312
wavelet.LHLfirstorderSkewness	0.778795
wavelet.LHLfirstorderTotalEnergy	0.992897
wavelet.LHLfirstorderUniformity	0.998076
wavelet.LHLfirstorderVariance	0.998113
wavelet.LHLglcmAutocorrelation	0.97501
wavelet.LHLglcmClusterProminence	0.979681
wavelet.LHLglcmClusterShade	0.853992
wavelet.LHLglcmClusterTendency	0.996872
wavelet.LHLglcmContrast	0.999113
wavelet.LHLglcmCorrelation	0.993141
wavelet.LHLglcmDifferenceAverage	0.999272
wavelet.LHLglcmDifferenceEntropy	0.999296
wavelet.LHLglcmDifferenceVariance	0.998926
wavelet.LHLglcmId	0.999301
wavelet.LHLglcmIdm	0.999281
wavelet.LHLglcmIdmn	0.962741
wavelet.LHLglcmIdn	0.965071
wavelet.LHLglcmImc1	0.982755
wavelet.LHLglcmImc2	0.987297
wavelet.LHLglcmInverseVariance	0.999144
wavelet.LHLglcmJointAverage	0.968446
wavelet.LHLglcmJointEnergy	0.998592
wavelet.LHLglcmJointEntropy	0.998556
wavelet.LHLglcmMCC	0.998924
wavelet.LHLglcmMaximumProbability	0.998092
wavelet.LHLglcmSumAverage	0.968446
wavelet.LHLglcmSumEntropy	0.99753
wavelet.LHLglcmSumSquares	0.998088
wavelet.LHLgldmDependenceEntropy	0.996611
wavelet.LHLgldmDependenceNonUniformity	0.986274
wavelet.LHLgldmDependenceNonUniformityNormalized	0.997004
wavelet.LHLgldmDependenceVariance	0.997081
wavelet.LHLgldmGrayLevelNonUniformity	0.985537
wavelet.LHLgldmGrayLevelVariance	0.997964
wavelet.LHLgldmHighGrayLevelEmphasis	0.97481
wavelet.LHLgldmLargeDependenceEmphasis	0.999222
wavelet.LHLgldmLargeDependenceHighGrayLevelEmphasis	0.975507
wavelet.LHLgldmLargeDependenceLowGrayLevelEmphasis	0.923499
wavelet.LHLgldmLowGrayLevelEmphasis	0.907799
wavelet.LHLgldmSmallDependenceEmphasis	0.999207
wavelet.LHLgldmSmallDependenceHighGrayLevelEmphasis	0.964151
wavelet.LHLgldmSmallDependenceLowGrayLevelEmphasis	0.869359
wavelet.LHLglrlmGrayLevelNonUniformity	0.98665
wavelet.LHLglrlmGrayLevelNonUniformityNormalized	0.998477
wavelet.LHLglrlmGrayLevelVariance	0.998279
wavelet.LHLglrlmHighGrayLevelRunEmphasis	0.974777
wavelet.LHLglrlmLongRunEmphasis	0.999135
wavelet.LHLglrlmLongRunHighGrayLevelEmphasis	0.972282
wavelet.LHLglrlmLongRunLowGrayLevelEmphasis	0.934645
wavelet.LHLglrlmLowGrayLevelRunEmphasis	0.902197
wavelet.LHLglrlmRunEntropy	0.986746
wavelet.LHLglrlmRunLengthNonUniformity	0.990838
wavelet.LHLglrlmRunLengthNonUniformityNormalized	0.999104
wavelet.LHLglrlmRunPercentage	0.999218
wavelet.LHLglrlmRunVariance	0.998421
wavelet.LHLglrlmShortRunEmphasis	0.999168
wavelet.LHLglrlmShortRunHighGrayLevelEmphasis	0.97167
wavelet.LHLglrlmShortRunLowGrayLevelEmphasis	0.887713
wavelet.LHLglszmGrayLevelNonUniformity	0.993973
wavelet.LHLglszmGrayLevelNonUniformityNormalized	0.98663
wavelet.LHLglszmGrayLevelVariance	0.996452
wavelet.LHLglszmHighGrayLevelZoneEmphasis	0.975808
wavelet.LHLglszmLargeAreaEmphasis	0.983164
wavelet.LHLglszmLargeAreaLowGrayLevelEmphasis	0.971446
wavelet.LHLglszmLowGrayLevelZoneEmphasis	0.87365
wavelet.LHLglszmSizeZoneNonUniformity	0.994893
wavelet.LHLglszmSizeZoneNonUniformityNormalized	0.979606
wavelet.LHLglszmSmallAreaEmphasis	0.97975
wavelet.LHLglszmSmallAreaHighGrayLevelEmphasis	0.97748
wavelet.LHLglszmSmallAreaLowGrayLevelEmphasis	0.878414
wavelet.LHLglszmZoneEntropy	0.98895
wavelet.LHLglszmZonePercentage	0.998892
wavelet.LHLglszmZoneVariance	0.983149
wavelet.LHLngtdmBusyness	0.961039
wavelet.LHLngtdmCoarseness	0.988451
wavelet.LHLngtdmComplexity	0.979012
wavelet.LHLngtdmContrast	0.951816
wavelet.LHLngtdmStrength	0.952648
wavelet.LHHfirstorder10Percentile	0.997625
wavelet.LHHfirstorder90Percentile	0.996099
wavelet.LHHfirstorderEnergy	0.992679
wavelet.LHHfirstorderEntropy	0.93518
wavelet.LHHfirstorderInterquartileRange	0.997662
wavelet.LHHfirstorderKurtosis	0.789241
wavelet.LHHfirstorderMaximum	0.999114
wavelet.LHHfirstorderMeanAbsoluteDeviation	0.998173
wavelet.LHHfirstorderMedian	0.934442
wavelet.LHHfirstorderMinimum	0.97205
wavelet.LHHfirstorderRange	0.989096
wavelet.LHHfirstorderRobustMeanAbsoluteDeviation	0.998548
wavelet.LHHfirstorderRootMeanSquared	0.997793
wavelet.LHHfirstorderSkewness	0.784744
wavelet.LHHfirstorderTotalEnergy	0.992679
wavelet.LHHfirstorderUniformity	0.935183
wavelet.LHHfirstorderVariance	0.998029
wavelet.LHHglcmAutocorrelation	0.941478
wavelet.LHHglcmClusterProminence	0.991917
wavelet.LHHglcmClusterShade	0.950056
wavelet.LHHglcmClusterTendency	0.991348
wavelet.LHHglcmContrast	0.992177
wavelet.LHHglcmCorrelation	0.991888
wavelet.LHHglcmDifferenceAverage	0.992177
wavelet.LHHglcmDifferenceEntropy	0.988379
wavelet.LHHglcmDifferenceVariance	0.988622
wavelet.LHHglcmId	0.992177
wavelet.LHHglcmIdm	0.992177
wavelet.LHHglcmIdmn	0.992177
wavelet.LHHglcmIdn	0.992177
wavelet.LHHglcmImc1	0.987893
wavelet.LHHglcmImc2	0.992102
wavelet.LHHglcmInverseVariance	0.992177
wavelet.LHHglcmJointAverage	0.949141
wavelet.LHHglcmJointEnergy	0.990592
wavelet.LHHglcmJointEntropy	0.990221
wavelet.LHHglcmMCC	0.991888
wavelet.LHHglcmMaximumProbability	0.976489
wavelet.LHHglcmSumAverage	0.949141
wavelet.LHHglcmSumEntropy	0.993009
wavelet.LHHglcmSumSquares	0.950241
wavelet.LHHgldmDependenceEntropy	0.981119
wavelet.LHHgldmDependenceNonUniformity	0.987714
wavelet.LHHgldmDependenceNonUniformityNormalized	0.982678
wavelet.LHHgldmDependenceVariance	0.98256
wavelet.LHHgldmGrayLevelNonUniformity	0.986623
wavelet.LHHgldmGrayLevelVariance	0.935183
wavelet.LHHgldmHighGrayLevelEmphasis	0.938965
wavelet.LHHgldmLargeDependenceEmphasis	0.989923
wavelet.LHHgldmLargeDependenceHighGrayLevelEmphasis	0.966085
wavelet.LHHgldmLargeDependenceLowGrayLevelEmphasis	0.988526
wavelet.LHHgldmLowGrayLevelEmphasis	0.938965
wavelet.LHHgldmSmallDependenceEmphasis	0.960382
wavelet.LHHgldmSmallDependenceHighGrayLevelEmphasis	0.948013
wavelet.LHHgldmSmallDependenceLowGrayLevelEmphasis	0.962623
wavelet.LHHglrlmGrayLevelNonUniformity	0.987719
wavelet.LHHglrlmLongRunEmphasis	0.979633
wavelet.LHHglrlmLongRunHighGrayLevelEmphasis	0.962373
wavelet.LHHglrlmLongRunLowGrayLevelEmphasis	0.985825
wavelet.LHHglrlmRunEntropy	0.987964
wavelet.LHHglrlmRunLengthNonUniformity	0.988992
wavelet.LHHglrlmRunLengthNonUniformityNormalized	0.990915
wavelet.LHHglrlmRunPercentage	0.990395
wavelet.LHHglrlmRunVariance	0.972618
wavelet.LHHglrlmShortRunEmphasis	0.991201
wavelet.LHHglrlmShortRunHighGrayLevelEmphasis	0.988648
wavelet.LHHglrlmShortRunLowGrayLevelEmphasis	0.982613
wavelet.LHHglszmGrayLevelNonUniformity	0.936288
wavelet.LHHglszmLargeAreaEmphasis	0.991647
wavelet.LHHglszmLargeAreaHighGrayLevelEmphasis	0.99073
wavelet.LHHglszmLargeAreaLowGrayLevelEmphasis	0.99229
wavelet.LHHglszmSizeZoneNonUniformity	0.907454
wavelet.LHHglszmZonePercentage	0.957604
wavelet.LHHglszmZoneVariance	0.991657
wavelet.LHHngtdmBusyness	0.990196
wavelet.LHHngtdmCoarseness	0.987632
wavelet.LHHngtdmComplexity	0.991203
wavelet.LHHngtdmContrast	0.991622
wavelet.LHHngtdmStrength	0.987632
wavelet.HLLfirstorder10Percentile	0.998518
wavelet.HLLfirstorder90Percentile	0.99812
wavelet.HLLfirstorderEnergy	0.994201
wavelet.HLLfirstorderEntropy	0.998659
wavelet.HLLfirstorderInterquartileRange	0.998216
wavelet.HLLfirstorderKurtosis	0.924733
wavelet.HLLfirstorderMaximum	0.844279
wavelet.HLLfirstorderMeanAbsoluteDeviation	0.998497
wavelet.HLLfirstorderMedian	0.981881
wavelet.HLLfirstorderMinimum	0.928113
wavelet.HLLfirstorderRange	0.900366
wavelet.HLLfirstorderRobustMeanAbsoluteDeviation	0.998114
wavelet.HLLfirstorderRootMeanSquared	0.99863
wavelet.HLLfirstorderSkewness	0.98927
wavelet.HLLfirstorderTotalEnergy	0.994201
wavelet.HLLfirstorderUniformity	0.998471
wavelet.HLLfirstorderVariance	0.998525
wavelet.HLLglcmAutocorrelation	0.937482
wavelet.HLLglcmClusterProminence	0.994691
wavelet.HLLglcmClusterShade	0.974138
wavelet.HLLglcmClusterTendency	0.998635
wavelet.HLLglcmContrast	0.998248
wavelet.HLLglcmCorrelation	0.997006
wavelet.HLLglcmDifferenceAverage	0.998281
wavelet.HLLglcmDifferenceEntropy	0.998468
wavelet.HLLglcmDifferenceVariance	0.998108
wavelet.HLLglcmId	0.998203
wavelet.HLLglcmIdm	0.99819
wavelet.HLLglcmImc1	0.996123
wavelet.HLLglcmImc2	0.994272
wavelet.HLLglcmInverseVariance	0.997618
wavelet.HLLglcmJointAverage	0.895716
wavelet.HLLglcmJointEnergy	0.998418
wavelet.HLLglcmJointEntropy	0.998691
wavelet.HLLglcmMaximumProbability	0.998406
wavelet.HLLglcmSumAverage	0.895716
wavelet.HLLglcmSumEntropy	0.998869
wavelet.HLLglcmSumSquares	0.998489
wavelet.HLLgldmDependenceEntropy	0.998802
wavelet.HLLgldmDependenceNonUniformity	0.987782
wavelet.HLLgldmDependenceNonUniformityNormalized	0.996006
wavelet.HLLgldmDependenceVariance	0.995904
wavelet.HLLgldmGrayLevelNonUniformity	0.983172
wavelet.HLLgldmGrayLevelVariance	0.998483
wavelet.HLLgldmHighGrayLevelEmphasis	0.937957
wavelet.HLLgldmLargeDependenceEmphasis	0.997989
wavelet.HLLgldmLargeDependenceHighGrayLevelEmphasis	0.899085
wavelet.HLLgldmSmallDependenceEmphasis	0.998536
wavelet.HLLgldmSmallDependenceHighGrayLevelEmphasis	0.968778
wavelet.HLLglrlmGrayLevelNonUniformity	0.984902
wavelet.HLLglrlmGrayLevelNonUniformityNormalized	0.998658
wavelet.HLLglrlmGrayLevelVariance	0.998552
wavelet.HLLglrlmHighGrayLevelRunEmphasis	0.937817
wavelet.HLLglrlmLongRunEmphasis	0.998465
wavelet.HLLglrlmLongRunHighGrayLevelEmphasis	0.880011
wavelet.HLLglrlmRunEntropy	0.998432
wavelet.HLLglrlmRunLengthNonUniformity	0.990474
wavelet.HLLglrlmRunLengthNonUniformityNormalized	0.997986
wavelet.HLLglrlmRunPercentage	0.998041
wavelet.HLLglrlmRunVariance	0.998297
wavelet.HLLglrlmShortRunEmphasis	0.998168
wavelet.HLLglrlmShortRunHighGrayLevelEmphasis	0.94863
wavelet.HLLglszmGrayLevelNonUniformity	0.990436
wavelet.HLLglszmGrayLevelNonUniformityNormalized	0.998719
wavelet.HLLglszmGrayLevelVariance	0.997924
wavelet.HLLglszmHighGrayLevelZoneEmphasis	0.936601
wavelet.HLLglszmLargeAreaEmphasis	0.937212
wavelet.HLLglszmLargeAreaLowGrayLevelEmphasis	0.900627
wavelet.HLLglszmSizeZoneNonUniformity	0.994071
wavelet.HLLglszmSizeZoneNonUniformityNormalized	0.996611
wavelet.HLLglszmSmallAreaEmphasis	0.997745
wavelet.HLLglszmSmallAreaHighGrayLevelEmphasis	0.946349
wavelet.HLLglszmZoneEntropy	0.995394
wavelet.HLLglszmZonePercentage	0.998439
wavelet.HLLglszmZoneVariance	0.935871
wavelet.HLLngtdmCoarseness	0.986814
wavelet.HLLngtdmComplexity	0.929581
wavelet.HLLngtdmStrength	0.797355
wavelet.HLHfirstorder10Percentile	0.995825
wavelet.HLHfirstorder90Percentile	0.995355
wavelet.HLHfirstorderEnergy	0.994295
wavelet.HLHfirstorderEntropy	0.974669
wavelet.HLHfirstorderInterquartileRange	0.997109
wavelet.HLHfirstorderKurtosis	0.895354
wavelet.HLHfirstorderMaximum	0.885683
wavelet.HLHfirstorderMeanAbsoluteDeviation	0.998464
wavelet.HLHfirstorderMean	0.945424
wavelet.HLHfirstorderMedian	0.97797
wavelet.HLHfirstorderMinimum	0.807898
wavelet.HLHfirstorderRange	0.888242
wavelet.HLHfirstorderRobustMeanAbsoluteDeviation	0.996466
wavelet.HLHfirstorderRootMeanSquared	0.998499
wavelet.HLHfirstorderSkewness	0.948629
wavelet.HLHfirstorderTotalEnergy	0.994295
wavelet.HLHfirstorderUniformity	0.974671
wavelet.HLHfirstorderVariance	0.99837
wavelet.HLHglcmAutocorrelation	0.990459
wavelet.HLHglcmClusterProminence	0.996335
wavelet.HLHglcmClusterShade	0.983022
wavelet.HLHglcmClusterTendency	0.996355
wavelet.HLHglcmContrast	0.996194
wavelet.HLHglcmCorrelation	0.996272
wavelet.HLHglcmDifferenceAverage	0.996194
wavelet.HLHglcmDifferenceEntropy	0.996177
wavelet.HLHglcmDifferenceVariance	0.996126
wavelet.HLHglcmId	0.996194
wavelet.HLHglcmIdm	0.996194
wavelet.HLHglcmIdmn	0.996194
wavelet.HLHglcmIdn	0.996194
wavelet.HLHglcmImc1	0.996168
wavelet.HLHglcmImc2	0.995816
wavelet.HLHglcmInverseVariance	0.996194
wavelet.HLHglcmJointAverage	0.984114
wavelet.HLHglcmJointEnergy	0.995913
wavelet.HLHglcmJointEntropy	0.995917
wavelet.HLHglcmMCC	0.995765
wavelet.HLHglcmMaximumProbability	0.996243
wavelet.HLHglcmSumAverage	0.984114
wavelet.HLHglcmSumEntropy	0.996168
wavelet.HLHglcmSumSquares	0.975567
wavelet.HLHgldmDependenceEntropy	0.993145
wavelet.HLHgldmDependenceNonUniformity	0.986164
wavelet.HLHgldmDependenceNonUniformityNormalized	0.984841
wavelet.HLHgldmDependenceVariance	0.992701
wavelet.HLHgldmGrayLevelNonUniformity	0.986596
wavelet.HLHgldmGrayLevelVariance	0.974671
wavelet.HLHgldmHighGrayLevelEmphasis	0.985309
wavelet.HLHgldmLargeDependenceEmphasis	0.996363
wavelet.HLHgldmLargeDependenceHighGrayLevelEmphasis	0.997078
wavelet.HLHgldmLargeDependenceLowGrayLevelEmphasis	0.991782
wavelet.HLHgldmLowGrayLevelEmphasis	0.985309
wavelet.HLHgldmSmallDependenceEmphasis	0.992861
wavelet.HLHgldmSmallDependenceHighGrayLevelEmphasis	0.993633
wavelet.HLHgldmSmallDependenceLowGrayLevelEmphasis	0.989332
wavelet.HLHglrlmGrayLevelNonUniformity	0.986447
wavelet.HLHglrlmLongRunEmphasis	0.998051
wavelet.HLHglrlmLongRunHighGrayLevelEmphasis	0.998416
wavelet.HLHglrlmLongRunLowGrayLevelEmphasis	0.997226
wavelet.HLHglrlmRunEntropy	0.996833
wavelet.HLHglrlmRunLengthNonUniformity	0.986362
wavelet.HLHglrlmRunLengthNonUniformityNormalized	0.996315
wavelet.HLHglrlmRunPercentage	0.996312
wavelet.HLHglrlmRunVariance	0.997603
wavelet.HLHglrlmShortRunEmphasis	0.996001
wavelet.HLHglrlmShortRunHighGrayLevelEmphasis	0.995274
wavelet.HLHglrlmShortRunLowGrayLevelEmphasis	0.994284
wavelet.HLHglszmGrayLevelNonUniformity	0.989419
wavelet.HLHglszmGrayLevelNonUniformityNormalized	0.977569
wavelet.HLHglszmGrayLevelVariance	0.977569
wavelet.HLHglszmHighGrayLevelZoneEmphasis	0.972028
wavelet.HLHglszmLargeAreaEmphasis	0.984972
wavelet.HLHglszmLargeAreaHighGrayLevelEmphasis	0.981095
wavelet.HLHglszmLargeAreaLowGrayLevelEmphasis	0.985546
wavelet.HLHglszmLowGrayLevelZoneEmphasis	0.972028
wavelet.HLHglszmSizeZoneNonUniformity	0.976459
wavelet.HLHglszmSizeZoneNonUniformityNormalized	0.865402
wavelet.HLHglszmSmallAreaEmphasis	0.796335
wavelet.HLHglszmSmallAreaHighGrayLevelEmphasis	0.922399
wavelet.HLHglszmZoneEntropy	0.895936
wavelet.HLHglszmZonePercentage	0.941178
wavelet.HLHglszmZoneVariance	0.98498
wavelet.HLHngtdmBusyness	0.987194
wavelet.HLHngtdmCoarseness	0.986337
wavelet.HLHngtdmComplexity	0.996377
wavelet.HLHngtdmContrast	0.996298
wavelet.HLHngtdmStrength	0.986337
wavelet.HHLfirstorder10Percentile	0.99891
wavelet.HHLfirstorder90Percentile	0.999064
wavelet.HHLfirstorderEnergy	0.994387
wavelet.HHLfirstorderEntropy	0.998258
wavelet.HHLfirstorderInterquartileRange	0.999161
wavelet.HHLfirstorderMeanAbsoluteDeviation	0.999
wavelet.HHLfirstorderMedian	0.985369
wavelet.HHLfirstorderMinimum	0.856519
wavelet.HHLfirstorderRange	0.790266
wavelet.HHLfirstorderRobustMeanAbsoluteDeviation	0.999093
wavelet.HHLfirstorderRootMeanSquared	0.998946
wavelet.HHLfirstorderSkewness	0.986974
wavelet.HHLfirstorderTotalEnergy	0.994387
wavelet.HHLfirstorderUniformity	0.998185
wavelet.HHLfirstorderVariance	0.998926
wavelet.HHLglcmAutocorrelation	0.810921
wavelet.HHLglcmClusterProminence	0.986286
wavelet.HHLglcmClusterShade	0.987371
wavelet.HHLglcmClusterTendency	0.998113
wavelet.HHLglcmContrast	0.998106
wavelet.HHLglcmCorrelation	0.99421
wavelet.HHLglcmDifferenceAverage	0.997523
wavelet.HHLglcmDifferenceEntropy	0.99839
wavelet.HHLglcmDifferenceVariance	0.998075
wavelet.HHLglcmId	0.996611
wavelet.HHLglcmIdm	0.997
wavelet.HHLglcmIdmn	0.971328
wavelet.HHLglcmIdn	0.93087
wavelet.HHLglcmImc1	0.994625
wavelet.HHLglcmImc2	0.988627
wavelet.HHLglcmInverseVariance	0.993309
wavelet.HHLglcmJointAverage	0.868962
wavelet.HHLglcmJointEnergy	0.998532
wavelet.HHLglcmJointEntropy	0.998421
wavelet.HHLglcmMCC	0.850881
wavelet.HHLglcmMaximumProbability	0.998704
wavelet.HHLglcmSumAverage	0.868962
wavelet.HHLglcmSumEntropy	0.998496
wavelet.HHLglcmSumSquares	0.998245
wavelet.HHLgldmDependenceEntropy	0.996031
wavelet.HHLgldmDependenceNonUniformity	0.98548
wavelet.HHLgldmDependenceNonUniformityNormalized	0.99533
wavelet.HHLgldmDependenceVariance	0.996404
wavelet.HHLgldmGrayLevelNonUniformity	0.986056
wavelet.HHLgldmGrayLevelVariance	0.998106
wavelet.HHLgldmHighGrayLevelEmphasis	0.811317
wavelet.HHLgldmLargeDependenceEmphasis	0.994124
wavelet.HHLgldmLargeDependenceHighGrayLevelEmphasis	0.806792
wavelet.HHLgldmLargeDependenceLowGrayLevelEmphasis	0.987028
wavelet.HHLgldmLowGrayLevelEmphasis	0.98638
wavelet.HHLgldmSmallDependenceEmphasis	0.997473
wavelet.HHLgldmSmallDependenceHighGrayLevelEmphasis	0.840905
wavelet.HHLgldmSmallDependenceLowGrayLevelEmphasis	0.980804
wavelet.HHLglrlmGrayLevelNonUniformity	0.986011
wavelet.HHLglrlmGrayLevelNonUniformityNormalized	0.998143
wavelet.HHLglrlmGrayLevelVariance	0.998101
wavelet.HHLglrlmHighGrayLevelRunEmphasis	0.811236
wavelet.HHLglrlmLongRunEmphasis	0.993468
wavelet.HHLglrlmLongRunHighGrayLevelEmphasis	0.804024
wavelet.HHLglrlmLongRunLowGrayLevelEmphasis	0.98755
wavelet.HHLglrlmLowGrayLevelRunEmphasis	0.986516
wavelet.HHLglrlmRunEntropy	0.998174
wavelet.HHLglrlmRunLengthNonUniformity	0.987467
wavelet.HHLglrlmRunLengthNonUniformityNormalized	0.995187
wavelet.HHLglrlmRunPercentage	0.99498
wavelet.HHLglrlmRunVariance	0.986299
wavelet.HHLglrlmShortRunEmphasis	0.997369
wavelet.HHLglrlmShortRunHighGrayLevelEmphasis	0.816216
wavelet.HHLglrlmShortRunLowGrayLevelEmphasis	0.985744
wavelet.HHLglszmGrayLevelNonUniformity	0.997162
wavelet.HHLglszmGrayLevelNonUniformityNormalized	0.780003
wavelet.HHLglszmGrayLevelVariance	0.99439
wavelet.HHLglszmHighGrayLevelZoneEmphasis	0.827272
wavelet.HHLglszmLargeAreaEmphasis	0.990236
wavelet.HHLglszmLargeAreaHighGrayLevelEmphasis	0.784589
wavelet.HHLglszmLargeAreaLowGrayLevelEmphasis	0.995106
wavelet.HHLglszmLowGrayLevelZoneEmphasis	0.997344
wavelet.HHLglszmSizeZoneNonUniformity	0.997103
wavelet.HHLglszmSizeZoneNonUniformityNormalized	0.906858
wavelet.HHLglszmSmallAreaEmphasis	0.906176
wavelet.HHLglszmSmallAreaHighGrayLevelEmphasis	0.830214
wavelet.HHLglszmSmallAreaLowGrayLevelEmphasis	0.997489
wavelet.HHLglszmZoneEntropy	0.862883
wavelet.HHLglszmZonePercentage	0.998001
wavelet.HHLglszmZoneVariance	0.990191
wavelet.HHLngtdmBusyness	0.977635
wavelet.HHLngtdmCoarseness	0.986975
wavelet.HHLngtdmComplexity	0.792471
wavelet.HHLngtdmContrast	0.983835
wavelet.HHHfirstorder10Percentile	0.997924
wavelet.HHHfirstorder90Percentile	0.995849
wavelet.HHHfirstorderEnergy	0.994258
wavelet.HHHfirstorderEntropy	0.984727
wavelet.HHHfirstorderInterquartileRange	0.996185
wavelet.HHHfirstorderKurtosis	0.909556
wavelet.HHHfirstorderMaximum	0.999011
wavelet.HHHfirstorderMeanAbsoluteDeviation	0.998926
wavelet.HHHfirstorderMean	0.901393
wavelet.HHHfirstorderMedian	0.984165
wavelet.HHHfirstorderMinimum	0.97772
wavelet.HHHfirstorderRange	0.991757
wavelet.HHHfirstorderRobustMeanAbsoluteDeviation	0.997807
wavelet.HHHfirstorderRootMeanSquared	0.9989
wavelet.HHHfirstorderSkewness	0.972996
wavelet.HHHfirstorderTotalEnergy	0.994258
wavelet.HHHfirstorderUniformity	0.984727
wavelet.HHHfirstorderVariance	0.998819
wavelet.HHHglcmAutocorrelation	0.990498
wavelet.HHHglcmClusterProminence	0.992861
wavelet.HHHglcmClusterShade	0.989553
wavelet.HHHglcmClusterTendency	0.992893
wavelet.HHHglcmContrast	0.993023
wavelet.HHHglcmCorrelation	0.992956
wavelet.HHHglcmDifferenceAverage	0.993023
wavelet.HHHglcmDifferenceEntropy	0.993223
wavelet.HHHglcmDifferenceVariance	0.993214
wavelet.HHHglcmId	0.993023
wavelet.HHHglcmIdm	0.993023
wavelet.HHHglcmIdmn	0.993023
wavelet.HHHglcmIdn	0.993023
wavelet.HHHglcmImc1	0.993203
wavelet.HHHglcmImc2	0.993561
wavelet.HHHglcmInverseVariance	0.993023
wavelet.HHHglcmJointAverage	0.989311
wavelet.HHHglcmJointEnergy	0.993479
wavelet.HHHglcmJointEntropy	0.993449
wavelet.HHHglcmMCC	0.993535
wavelet.HHHglcmMaximumProbability	0.991605
wavelet.HHHglcmSumAverage	0.989311
wavelet.HHHglcmSumEntropy	0.992645
wavelet.HHHglcmSumSquares	0.990002
wavelet.HHHgldmDependenceEntropy	0.991062
wavelet.HHHgldmDependenceNonUniformity	0.986492
wavelet.HHHgldmDependenceNonUniformityNormalized	0.992624
wavelet.HHHgldmDependenceVariance	0.991048
wavelet.HHHgldmGrayLevelNonUniformity	0.986598
wavelet.HHHgldmGrayLevelVariance	0.984726
wavelet.HHHgldmHighGrayLevelEmphasis	0.983735
wavelet.HHHgldmLargeDependenceEmphasis	0.993109
wavelet.HHHgldmLargeDependenceHighGrayLevelEmphasis	0.993706
wavelet.HHHgldmLargeDependenceLowGrayLevelEmphasis	0.98806
wavelet.HHHgldmLowGrayLevelEmphasis	0.983735
wavelet.HHHgldmSmallDependenceEmphasis	0.978807
wavelet.HHHgldmSmallDependenceHighGrayLevelEmphasis	0.972836
wavelet.HHHgldmSmallDependenceLowGrayLevelEmphasis	0.979611
wavelet.HHHglrlmGrayLevelNonUniformity	0.986586
wavelet.HHHglrlmLongRunEmphasis	0.991746
wavelet.HHHglrlmLongRunHighGrayLevelEmphasis	0.992864
wavelet.HHHglrlmLongRunLowGrayLevelEmphasis	0.988624
wavelet.HHHglrlmRunEntropy	0.994791
wavelet.HHHglrlmRunLengthNonUniformity	0.986632
wavelet.HHHglrlmRunLengthNonUniformityNormalized	0.994863
wavelet.HHHglrlmRunPercentage	0.992987
wavelet.HHHglrlmRunVariance	0.986131
wavelet.HHHglrlmShortRunEmphasis	0.992954
wavelet.HHHglrlmShortRunHighGrayLevelEmphasis	0.992074
wavelet.HHHglrlmShortRunLowGrayLevelEmphasis	0.991367
wavelet.HHHglszmGrayLevelNonUniformity	0.782697
wavelet.HHHglszmLargeAreaEmphasis	0.98626
wavelet.HHHglszmLargeAreaHighGrayLevelEmphasis	0.986202
wavelet.HHHglszmLargeAreaLowGrayLevelEmphasis	0.98632
wavelet.HHHglszmZonePercentage	0.863836
wavelet.HHHglszmZoneVariance	0.986647
wavelet.HHHngtdmBusyness	0.986397
wavelet.HHHngtdmCoarseness	0.987164
wavelet.HHHngtdmComplexity	0.993354
wavelet.HHHngtdmContrast	0.993423
wavelet.HHHngtdmStrength	0.987164
wavelet.LLLfirstorder10Percentile	0.985829
wavelet.LLLfirstorder90Percentile	0.995872
wavelet.LLLfirstorderEnergy	0.99848
wavelet.LLLfirstorderEntropy	0.99251
wavelet.LLLfirstorderInterquartileRange	0.994279
wavelet.LLLfirstorderKurtosis	0.988427
wavelet.LLLfirstorderMaximum	0.99987
wavelet.LLLfirstorderMeanAbsoluteDeviation	0.995777
wavelet.LLLfirstorderMean	0.982585
wavelet.LLLfirstorderMedian	0.980884
wavelet.LLLfirstorderRange	0.98855
wavelet.LLLfirstorderRobustMeanAbsoluteDeviation	0.995183
wavelet.LLLfirstorderRootMeanSquared	0.986305
wavelet.LLLfirstorderSkewness	0.958527
wavelet.LLLfirstorderTotalEnergy	0.99848
wavelet.LLLfirstorderUniformity	0.990555
wavelet.LLLfirstorderVariance	0.996615
wavelet.LLLglcmAutocorrelation	0.982711
wavelet.LLLglcmClusterProminence	0.99746
wavelet.LLLglcmClusterShade	0.970091
wavelet.LLLglcmClusterTendency	0.996716
wavelet.LLLglcmContrast	0.993399
wavelet.LLLglcmCorrelation	0.989257
wavelet.LLLglcmDifferenceAverage	0.994449
wavelet.LLLglcmDifferenceEntropy	0.99372
wavelet.LLLglcmDifferenceVariance	0.991894
wavelet.LLLglcmId	0.994846
wavelet.LLLglcmIdm	0.994916
wavelet.LLLglcmIdmn	0.991999
wavelet.LLLglcmIdn	0.993276
wavelet.LLLglcmImc1	0.988791
wavelet.LLLglcmImc2	0.98712
wavelet.LLLglcmInverseVariance	0.995121
wavelet.LLLglcmJointAverage	0.978923
wavelet.LLLglcmJointEnergy	0.989044
wavelet.LLLglcmJointEntropy	0.99284
wavelet.LLLglcmMCC	0.987274
wavelet.LLLglcmMaximumProbability	0.963127
wavelet.LLLglcmSumAverage	0.978923
wavelet.LLLglcmSumEntropy	0.992899
wavelet.LLLglcmSumSquares	0.996759
wavelet.LLLgldmDependenceEntropy	0.989519
wavelet.LLLgldmDependenceNonUniformity	0.988251
wavelet.LLLgldmDependenceNonUniformityNormalized	0.989449
wavelet.LLLgldmDependenceVariance	0.988262
wavelet.LLLgldmGrayLevelNonUniformity	0.969518
wavelet.LLLgldmGrayLevelVariance	0.996626
wavelet.LLLgldmHighGrayLevelEmphasis	0.982643
wavelet.LLLgldmLargeDependenceEmphasis	0.994315
wavelet.LLLgldmLargeDependenceHighGrayLevelEmphasis	0.993635
wavelet.LLLgldmLargeDependenceLowGrayLevelEmphasis	0.987691
wavelet.LLLgldmLowGrayLevelEmphasis	0.985829
wavelet.LLLgldmSmallDependenceEmphasis	0.995417
wavelet.LLLgldmSmallDependenceHighGrayLevelEmphasis	0.990283
wavelet.LLLgldmSmallDependenceLowGrayLevelEmphasis	0.983138
wavelet.LLLglrlmGrayLevelNonUniformity	0.973015
wavelet.LLLglrlmGrayLevelNonUniformityNormalized	0.991888
wavelet.LLLglrlmGrayLevelVariance	0.996415
wavelet.LLLglrlmHighGrayLevelRunEmphasis	0.982907
wavelet.LLLglrlmLongRunEmphasis	0.994538
wavelet.LLLglrlmLongRunHighGrayLevelEmphasis	0.991354
wavelet.LLLglrlmLongRunLowGrayLevelEmphasis	0.987072
wavelet.LLLglrlmLowGrayLevelRunEmphasis	0.983372
wavelet.LLLglrlmRunEntropy	0.990792
wavelet.LLLglrlmRunLengthNonUniformity	0.988869
wavelet.LLLglrlmRunLengthNonUniformityNormalized	0.994774
wavelet.LLLglrlmRunPercentage	0.994678
wavelet.LLLglrlmRunVariance	0.994045
wavelet.LLLglrlmShortRunEmphasis	0.994782
wavelet.LLLglrlmShortRunHighGrayLevelEmphasis	0.982386
wavelet.LLLglrlmShortRunLowGrayLevelEmphasis	0.982718
wavelet.LLLglszmGrayLevelNonUniformity	0.984598
wavelet.LLLglszmGrayLevelNonUniformityNormalized	0.991362
wavelet.LLLglszmGrayLevelVariance	0.995126
wavelet.LLLglszmHighGrayLevelZoneEmphasis	0.985715
wavelet.LLLglszmLargeAreaEmphasis	0.996687
wavelet.LLLglszmLargeAreaHighGrayLevelEmphasis	0.998034
wavelet.LLLglszmLargeAreaLowGrayLevelEmphasis	0.999444
wavelet.LLLglszmLowGrayLevelZoneEmphasis	0.974434
wavelet.LLLglszmSizeZoneNonUniformity	0.99213
wavelet.LLLglszmSizeZoneNonUniformityNormalized	0.996011
wavelet.LLLglszmSmallAreaEmphasis	0.995757
wavelet.LLLglszmSmallAreaHighGrayLevelEmphasis	0.99242
wavelet.LLLglszmSmallAreaLowGrayLevelEmphasis	0.972253
wavelet.LLLglszmZoneEntropy	0.994039
wavelet.LLLglszmZonePercentage	0.995563
wavelet.LLLglszmZoneVariance	0.996935
wavelet.LLLngtdmBusyness	0.976047
wavelet.LLLngtdmCoarseness	0.986127
wavelet.LLLngtdmComplexity	0.998171
wavelet.LLLngtdmContrast	0.998045
wavelet.LLLngtdmStrength	0.992146

## Sheet: after ICC+U test
173 radiomic features obtained after ICC and U tests + 4 dummy variable features for drug type.
Tag	type	Ranibizumab Alone	Aflibercept Alone	Conbercept Alone	Mixed	originalfirstorderMedian	originalglcmClusterShade	originalgldmLargeDependenceHighGrayLevelEmphasis	originalgldmSmallDependenceLowGrayLevelEmphasis	originalglrlmLongRunHighGrayLevelEmphasis	originalglrlmLowGrayLevelRunEmphasis	originalglrlmRunVariance	originalglrlmShortRunLowGrayLevelEmphasis	originalglszmSizeZoneNonUniformityNormalized	originalglszmSmallAreaEmphasis	originalglszmSmallAreaLowGrayLevelEmphasis	originalglszmZoneEntropy	originalngtdmComplexity	wavelet-LHLglcmClusterShade	wavelet-LHLglcmCorrelation	wavelet-LHLglcmImc1	wavelet-LHLglcmImc2	wavelet-LHLglcmInverseVariance	wavelet-LHLglcmMCC	wavelet-LHLglrlmRunEntropy	wavelet-LHLglrlmRunVariance	wavelet-LHHglcmClusterProminence	wavelet-LHHglcmClusterTendency	wavelet-LHHglcmContrast	wavelet-LHHglcmCorrelation	wavelet-LHHglcmDifferenceAverage	wavelet-LHHglcmDifferenceEntropy	wavelet-LHHglcmDifferenceVariance	wavelet-LHHglcmId	wavelet-LHHglcmIdm	wavelet-LHHglcmIdmn	wavelet-LHHglcmIdn	wavelet-LHHglcmImc1	wavelet-LHHglcmImc2	wavelet-LHHglcmInverseVariance	wavelet-LHHglcmJointEnergy	wavelet-LHHglcmJointEntropy	wavelet-LHHglcmMCC	wavelet-LHHglcmMaximumProbability	wavelet-LHHgldmDependenceVariance	wavelet-LHHgldmLargeDependenceEmphasis	wavelet-LHHgldmLargeDependenceHighGrayLevelEmphasis	wavelet-LHHgldmLargeDependenceLowGrayLevelEmphasis	wavelet-LHHglrlmLongRunEmphasis
DME_01	PDME	0	1	0	0	-1.49284	1.34507	-1.83518	2.50382	-1.52126	1.65083	-0.867607	2.34583	0.672801	0.618596	1.23652	-0.810676	2.53499	2.16083	-0.849006	0.610147	-0.357893	1.75155	-0.492619	-0.439358	-1.20426	-0.770031	-0.761763	0.776076	-0.770301	0.776076	0.621237	0.631471	-0.776076	-0.776076	-0.776076	-0.776076	0.618705	-0.793488	0.776076	-0.653265	0.637892	-0.770301	-1.1252	-0.886602	-0.739912	-0.591865	-0.860613	-0.572997
DME_03	NPDME	0	1	0	0	-0.260303	0.248242	-0.765713	0.714367	-0.790185	0.273354	-0.504	0.534891	0.555093	0.536928	0.52773	-0.473317	0.741459	0.86818	-0.667982	0.437498	-0.362789	0.580862	-0.33676	-0.0707786	-0.694158	-0.494873	-0.494874	0.494724	-0.494807	0.494724	0.448442	0.4501	-0.494724	-0.494724	-0.494724	-0.494724	0.448346	-0.500516	0.494724	-0.450172	0.44846	-0.494807	-0.381147	-0.0924242	-0.467298	-0.512245	-0.395877	-0.452034
DME_04	NPDME	0	0	1	0	-0.325173	0.887965	-0.634224	0.738483	-0.685537	0.438826	-0.619433	0.706665	0.219695	0.271326	0.28939	0.065319	0.503898	1.35869	-0.414039	0.458458	-0.312029	0.687581	-0.381642	-0.222089	-0.61119	-0.365218	-0.3642	0.366058	-0.365303	0.366058	0.434097	0.432283	-0.366058	-0.366058	-0.366058	-0.366058	0.433685	-0.352051	0.366058	-0.436006	0.437031	-0.365303	-0.317652	-0.825267	-0.373117	-0.393026	-0.333132	-0.46392
DME_06	NPDME	0	0	0	1	0.518142	-0.603318	2.05902	-1.54411	2.2715	-0.579272	0.559519	-1.18205	-2.25206	-2.30181	-1.79335	2.78453	-1.86954	-1.46971	2.3736	-2.21642	2.32502	-2.05945	1.80087	2.1661	2.12303	2.37598	2.38089	-2.37429	2.37681	-2.37429	-2.25806	-2.27563	2.37429	2.37429	2.37429	2.37429	-2.25902	2.39099	-2.37429	2.26778	-2.25241	2.37681	1.91956	0.79825	2.42407	2.49254	2.22921	2.08618
DME_07	PDME	0	0	1	0	0.647883	0.380151	1.345	-1.52115	1.10494	-1.08013	-0.000932182	-1.33551	-2.00316	-1.95866	-1.94424	2.05107	-1.47421	0.677573	1.86427	-2.02294	2.01523	-0.293149	1.3531	2.1797	0.790196	1.64949	1.65171	-1.64724	1.64914	-1.64724	-2.00063	-1.98237	1.64724	1.64724	1.64724	1.64724	-2.0009	1.57493	-1.64724	1.97983	-1.99896	1.64914	1.41471	-0.103985	1.56542	1.59025	1.46026	1.91793
DME_08	PDME	1	0	0	0	-0.584655	-0.523038	-1.81658	3.05943	-1.59624	0.924452	-1.05756	1.96937	1.9426	1.47595	1.64573	-2.1747	3.86584	1.10792	-1.06448	1.35394	-2.06293	3.52857	-1.50542	-1.91043	-1.87173	-2.09512	-2.08201	2.10629	-2.09635	2.10629	1.31	1.35886	-2.10629	-2.10629	-2.10629	-2.10629	1.30608	-2.22135	2.10629	-1.3934	1.33638	-2.09635	-2.79243	-5.52439	-2.22802	-1.85827	-2.51038	-1.10681
DME_10	NPDME	0	1	0	0	0.647883	-0.549057	0.0618113	0.00161571	-0.206943	-0.215129	-0.458365	-0.13614	0.39786	0.413816	-0.14893	-0.146569	-0.0149856	-0.0824411	-0.697258	0.517981	-0.639738	0.189915	-0.528377	-0.426589	-0.438179	-0.604212	-0.602473	0.604844	-0.603957	0.604844	0.530532	0.535738	-0.604844	-0.604844	-0.604844	-0.604844	0.529945	-0.61445	0.604844	-0.539623	0.533373	-0.603957	-0.553253	-0.0679952	-0.577204	-0.591488	-0.532961	-0.503753
DME_100	NPDME	0	0	1	0	1.03711	-0.927249	0.509538	-0.464657	-0.00564991	-0.89972	-0.60779	-0.681098	0.323266	0.354932	-0.378104	-0.270327	-0.0389441	-0.0734069	0.0855004	0.142163	0.156601	0.0757681	-0.0468496	-0.0514767	-0.166832	0.167904	0.163233	-0.169742	0.167264	-0.169742	0.111677	0.0932388	0.169742	0.169742	0.169742	0.169742	0.112921	0.216848	-0.169742	-0.0848805	0.105758	0.167264	0.404632	1.00532	0.102069	-0.0357381	0.243906	-0.192702
DME_101	NPDME	0	1	0	0	-0.0656916	-0.0405973	-0.5635	0.556048	-0.662257	0.178062	-0.595347	0.550034	0.014249	0.128927	0.658193	-0.0256479	0.391541	0.0745795	0.0110999	0.189135	0.0738764	-0.0285716	-0.0152778	0.117748	-0.303515	0.0771292	0.0719517	-0.0800957	0.0768823	-0.0800957	0.204088	0.188117	0.0800957	0.0800957	0.0800956	0.0800956	0.205534	0.12683	-0.0800957	-0.177409	0.19625	0.0768823	0.359879	1.41746	0.0840657	-0.0695018	0.243616	-0.2519
DME_102	PDME	0	1	0	0	-0.454914	-0.336733	-0.541225	0.494072	-0.551362	0.109066	-0.460595	0.475486	0.487007	0.474075	1.5374	-0.715989	0.654487	0.179941	-0.518623	0.547635	-0.728009	0.290084	-0.700155	-0.827443	-0.282063	-0.573601	-0.569892	0.575994	-0.573566	0.575994	0.504947	0.509511	-0.575994	-0.575994	-0.575994	-0.575994	0.503767	-0.583583	0.575994	-0.519068	0.512199	-0.573566	-0.639115	-0.359887	-0.617437	-0.583754	-0.622328	-0.50134
DME_104	NPDME	0	0	1	0	0.388402	-0.403443	0.0213569	-0.341726	-0.228976	-0.770154	-0.469125	-0.542146	0.431827	0.449882	0.332007	-0.680805	0.198055	-0.300693	-0.204745	0.320055	-0.206808	0.0206891	-0.308342	-0.336376	-0.178962	-0.134884	-0.134653	0.13551	-0.135122	0.13551	0.304945	0.296103	-0.13551	-0.13551	-0.13551	-0.13551	0.304757	-0.104731	0.13551	-0.298657	0.307113	-0.135122	-0.0757065	0.0893737	-0.196509	-0.245923	-0.133934	-0.308922
DME_106	NPDME	0	0	1	0	0.12892	0.476481	-0.456183	-0.0721287	-0.611673	-0.864501	-0.713361	-0.495103	0.333173	0.345502	-0.209366	-0.350816	0.733529	0.199348	0.170956	0.208296	0.321609	0.27798	0.0375445	0.108279	-0.345862	0.194215	0.194165	-0.19315	0.193669	-0.19315	0.181806	0.161699	0.19315	0.19315	0.19315	0.19315	0.181656	0.260037	-0.19315	-0.165404	0.185098	0.193669	0.223084	0.790865	0.175733	0.1275	0.21834	-0.228911
DME_107	PDME	0	0	1	0	-0.779266	0.38687	-1.0179	1.16605	-0.9433	0.997196	-0.561457	1.29136	0.627725	0.556064	1.28598	-0.817354	1.16784	0.538124	-0.674976	0.522227	-0.405055	1.01457	-0.637576	-0.661888	-0.684857	-0.720035	-0.716497	0.722318	-0.720005	0.722318	0.601333	0.610154	-0.722318	-0.722318	-0.722318	-0.722318	0.600194	-0.738162	0.722318	-0.619152	0.608124	-0.720005	-0.764188	-1.05478	-0.779868	-0.738729	-0.784546	-0.569505
DME_108	PDME	0	1	0	0	0.712754	-0.427772	0.141506	-0.242036	-0.200759	-0.825311	-0.583345	-0.581367	0.402973	0.38597	-0.0949413	-0.343451	0.15218	0.917152	-0.537973	0.400181	-0.368549	0.0728707	-0.265414	-0.102794	-0.471191	-0.357607	-0.365469	0.351972	-0.357425	0.351972	0.405723	0.403135	-0.351972	-0.351972	-0.351972	-0.351972	0.407956	-0.347016	0.351972	-0.383326	0.390606	-0.357425	0.0709561	0.163939	-0.319407	-0.502825	-0.107745	-0.428443
DME_11	NPDME	0	0	0	1	-0.195432	-0.00471604	-0.461106	0.161	-0.510597	0.046512	-0.304357	0.14475	0.252978	0.327967	0.433197	-0.159017	0.201186	-0.0295381	-0.271548	0.384084	-0.320908	0.308176	-0.370675	-0.374208	-0.349009	-0.240748	-0.232541	0.246591	-0.240928	0.246591	0.362835	0.357355	-0.246591	-0.246591	-0.246591	-0.246591	0.360293	-0.218872	0.246591	-0.379828	0.380131	-0.240928	-0.660091	-0.139511	-0.212632	-0.0639185	-0.360543	-0.384438
DME_113	NPDME	0	0	1	0	0.583013	-0.867681	0.288376	-0.450124	-0.00411941	-0.858257	-0.4243	-0.664303	0.498035	0.499222	0.140257	-0.557353	0.1749	0.189659	-0.452537	0.464387	-0.555934	-0.317287	-0.420939	-0.424741	-0.208122	-0.380665	-0.390924	0.372862	-0.380201	0.372862	0.4506	0.448971	-0.372862	-0.372862	-0.372862	-0.372862	0.453583	-0.366293	0.372862	-0.422394	0.430245	-0.380201	0.144951	0.316682	-0.358482	-0.576095	-0.108387	-0.455669
DME_116	PDME	0	0	1	0	-1.03875	-0.240042	-1.07989	1.13509	-0.945689	1.13856	-0.440024	1.44423	0.59928	0.555901	1.90225	-1.10891	1.15582	0.208616	-0.725605	0.61373	-0.763374	0.696283	-0.777037	-0.926737	-0.546956	-0.79144	-0.78669	0.794244	-0.791267	0.794244	0.632523	0.643548	-0.794244	-0.794244	-0.794244	-0.794244	0.631051	-0.816209	0.794244	-0.655016	0.641124	-0.791267	-0.884985	-1.2178	-0.854294	-0.79817	-0.871213	-0.61348
DME_117	NPDME	0	0	0	1	0.0640493	-0.535979	1.25132	-1.43718	1.97108	-0.220952	1.03936	-1.04687	-2.21345	-2.33228	-1.76737	2.10726	-1.65274	-2.10711	2.54142	-2.48111	2.54626	-2.32825	1.97521	2.22286	2.41868	2.50072	2.50366	-2.49938	2.50108	-2.49938	-2.41723	-2.42921	2.49938	2.49938	2.49938	2.49938	-2.41766	2.50838	-2.49938	2.42525	-2.41444	2.50108	2.15578	0.950019	2.49595	2.52868	2.33561	2.32201
DME_118	NPDME	0	0	0	1	-0.454914	-0.929177	0.200896	-1.17872	0.729267	-0.024702	0.639884	-0.626502	-2.17053	-2.26022	-1.13124	1.68246	-2.16083	-0.478553	1.65249	-1.9259	1.61688	-0.940963	1.14607	1.96602	1.49617	1.61043	1.61641	-1.60715	1.61081	-1.60715	-1.98136	-1.96199	1.60715	1.60715	1.60715	1.60715	-1.98256	1.5331	-1.60715	1.95222	-1.97441	1.61081	1.13836	-0.102363	1.56207	1.6831	1.35448	2.00507
DME_12	PDME	0	0	1	0	-1.42797	2.13205	-1.38391	1.52389	-1.13497	1.39398	-0.523295	1.65387	0.373393	0.386284	0.987249	-0.225669	1.11081	0.549447	-0.471922	0.415915	-0.311708	0.922397	-0.414915	-0.182597	-0.728851	-0.516921	-0.509573	0.522303	-0.517162	0.522303	0.484591	0.487402	-0.522303	-0.522303	-0.522303	-0.522303	0.482319	-0.521087	0.522303	-0.507214	0.499791	-0.517162	-0.834757	-0.736294	-0.487472	-0.363934	-0.594722	-0.472064
DME_123	PDME	0	0	0	1	1.03711	-0.484133	0.316732	-0.58911	-0.0696726	-1.02615	-0.598649	-0.855718	0.200845	0.278038	-0.812723	-0.0853037	0.00703022	0.861038	-0.140506	0.317233	-0.0748506	-0.103075	-0.163782	-0.0942763	-0.225027	0.000649557	-0.0104501	-0.00719512	0.000211154	-0.00719512	0.271902	0.258183	0.00719507	0.00719507	0.00719507	0.00719518	0.275102	0.0487038	-0.00719512	-0.233057	0.253151	0.000211154	0.49978	0.800519	0.00471642	-0.231218	0.256097	-0.328031
DME_124	NPDME	0	0	1	0	0.842495	-0.99783	0.118229	-0.391678	-0.187994	-0.830041	-0.448933	-0.684663	0.158946	0.209358	-0.490549	-0.204422	0.0621274	0.148001	0.128844	0.225735	0.0148038	0.053104	-0.0475613	-0.0303484	-0.266258	0.137199	0.13689	-0.13705	0.137023	-0.13705	0.188265	0.170191	0.13705	0.13705	0.13705	0.13705	0.188253	0.194654	-0.13705	-0.171854	0.189846	0.137023	0.205362	0.514104	0.135324	0.0608593	0.207937	-0.26826
DME_126	PDME	0	0	0	1	0.453272	0.298005	0.139661	-0.0785396	-0.141517	-0.349137	-0.500301	-0.185692	0.310773	0.351808	-0.160507	-0.00409125	-0.0773665	0.03712	-0.340927	0.422382	-0.355545	0.18949	-0.370115	-0.278968	-0.372092	-0.315498	-0.314079	0.316425	-0.315492	0.316425	0.43208	0.428765	-0.316425	-0.316425	-0.316425	-0.316425	0.43156	-0.29418	0.316425	-0.433483	0.435773	-0.315492	-0.28596	0.0562015	-0.300595	-0.330795	-0.25328	-0.425181
DME_127	NPDME	0	1	0	0	0.712754	-0.691706	2.42664	-1.84941	3.60972	-1.16629	1.36999	-1.64797	-2.07055	-2.07375	-1.85818	1.63815	-1.85655	-1.89505	2.07127	-2.23523	1.86153	-2.58025	1.50339	1.79626	2.83709	2.15634	2.15176	-2.15645	2.1549	-2.15645	-2.21347	-2.21527	2.15645	2.15645	2.15645	2.15645	-2.21198	2.13505	-2.15645	2.22544	-2.22094	2.1549	2.20016	1.42517	2.1724	2.03329	2.21157	2.22414
DME_128	NPDME	0	1	0	0	-2.14155	0.0225814	-0.938759	-0.577107	0.280668	1.99937	3.18832	-0.136918	-2.26707	-2.36643	-1.37748	1.83026	-1.18606	-3.36292	1.7972	-1.99273	1.6986	-1.68072	1.37089	1.91583	1.90679	1.71384	1.72094	-1.71072	1.71468	-1.71072	-1.91799	-1.9128	1.71072	1.71072	1.71072	1.71072	-1.9195	1.66827	-1.71072	1.90065	-1.90924	1.71468	1.15151	0.488755	1.73256	2.2147	1.1313	1.91225
DME_15	NPDME	1	0	0	0	0.712754	-0.530079	0.0840873	-0.0276984	-0.198545	-0.272244	-0.483353	-0.170174	0.379094	0.393102	-0.168128	-0.140156	-0.0100222	0.0182607	-0.723517	0.519926	-0.645898	0.200775	-0.537743	-0.43522	-0.443642	-0.623334	-0.623454	0.622573	-0.623004	0.622573	0.534765	0.540477	-0.622573	-0.622573	-0.622573	-0.622573	0.534723	-0.635908	0.622573	-0.539335	0.533731	-0.623004	-0.480838	-0.141559	-0.591469	-0.640451	-0.509505	-0.506635
DME_16	NPDME	0	0	1	0	0.19379	0.0230631	1.34188	-1.3671	1.92977	-0.104151	0.961393	-0.980417	-2.39706	-2.41268	-1.5342	2.88641	-1.78398	-0.88877	2.02047	-2.13176	1.88932	-2.18589	1.44651	1.95667	2.33482	2.07932	2.07991	-2.07806	2.07892	-2.07806	-2.14398	-2.14629	2.07806	2.07806	2.07806	2.07806	-2.14384	2.0579	-2.07806	2.14645	-2.14415	2.07892	1.90089	1.12699	2.12252	2.09411	2.04614	2.09703
DME_17	PDME	1	0	0	0	-0.0656916	-0.598448	-0.39128	0.229143	-0.41102	0.496563	-0.26441	0.491479	0.350396	0.392815	0.0605109	-0.459023	0.298825	-0.105334	-0.804722	0.528259	-0.713714	-0.257347	-0.479032	-0.548434	-0.301332	-0.652937	-0.659657	0.64681	-0.652132	0.64681	0.533525	0.539581	-0.64681	-0.64681	-0.64681	-0.64681	0.535439	-0.669545	0.64681	-0.520054	0.518261	-0.652132	-0.223558	0.468863	-0.625925	-0.786049	-0.4237	-0.528355
DME_19	PDME	0	1	0	0	0.453272	-0.0727083	-0.514762	0.0883758	-0.635417	-0.383795	-0.670207	-0.168611	0.300438	0.323484	-0.736518	-0.213522	0.421892	0.274251	0.159097	0.192283	0.377441	0.626187	0.0362608	0.0423498	-0.558938	0.136332	0.134622	-0.136662	0.135928	-0.136662	0.208954	0.191017	0.136662	0.136662	0.136662	0.136662	0.209331	0.196746	-0.136662	-0.18995	0.208548	0.135928	0.257678	0.281031	0.115586	0.0220798	0.209498	-0.298102
DME_21	NPDME	0	0	1	0	-0.325173	0.476358	-0.766086	0.564523	-0.780933	-0.0865173	-0.633636	0.339115	0.238576	0.270829	0.591258	-0.331463	0.7221	0.605928	-0.130898	0.305796	-0.0626321	-0.0305163	-0.0927256	0.0539096	-0.235885	0.0510177	0.0437634	-0.0550777	0.0506229	-0.0550777	0.230188	0.214827	0.0550777	0.0550777	0.0550776	0.0550777	0.232237	0.100689	-0.0550777	-0.199327	0.218753	0.0506229	0.409641	1.10071	0.0391731	-0.150245	0.239214	-0.284031
DME_22	NPDME	0	1	0	0	1.42633	-0.72123	1.04858	-0.672868	0.4121	-1.25098	-0.479122	-1.00971	0.65677	0.613087	-0.148161	-0.498321	-0.212834	0.957174	-0.489435	0.405582	-0.386189	0.11494	-0.403113	-0.387232	-0.347468	-0.381016	-0.394858	0.370633	-0.38046	0.370633	0.403459	0.401516	-0.370633	-0.370633	-0.370633	-0.370633	0.407486	-0.374196	0.370633	-0.365234	0.375628	-0.38046	0.265354	-0.18341	-0.392796	-0.654665	-0.0937791	-0.410919
DME_23	NPDME	0	0	0	1	0.972235	-0.933425	-0.0253625	-0.010802	-0.0976824	-0.486116	1.57158	-0.465061	0.211882	0.270571	-0.935915	0.0378597	-0.399714	-0.382198	-0.161451	0.322686	-0.00130505	0.610522	-0.22325	-0.0640294	-0.510123	-0.178703	-0.167956	0.186371	-0.178945	0.186371	0.351319	0.343978	-0.186371	-0.186371	-0.186371	-0.186371	0.347997	-0.14843	0.186371	-0.373349	0.373917	-0.178945	-0.920692	0.674108	-0.18365	0.0810686	-0.456735	-0.386066
DME_24	NPDME	0	0	1	0	0.712754	-0.846833	-0.0371793	-0.304233	-0.16969	-0.842674	0.979249	-0.793689	0.249196	0.304274	-0.759919	-0.121333	-0.307894	0.592924	-0.235296	0.280183	-0.0491807	0.466019	-0.231285	-0.0361452	-0.503724	-0.243289	-0.238901	0.246586	-0.243473	0.246586	0.347481	0.342027	-0.246586	-0.246586	-0.246585	-0.246586	0.346071	-0.224347	0.246586	-0.35469	0.35729	-0.243473	-0.393427	0.205924	-0.284036	-0.241039	-0.315616	-0.398103
DME_25	NPDME	0	0	0	1	0.972235	-0.748956	1.13519	-0.389254	0.571305	-0.548138	-0.38548	-0.416464	0.592622	0.563441	0.0467752	-0.417949	-0.401145	0.0687335	-0.631911	0.554581	-0.778819	0.0387442	-0.640334	-0.748702	-0.332439	-0.626863	-0.636417	0.617732	-0.625504	0.617732	0.544093	0.54973	-0.617732	-0.617732	-0.617732	-0.617732	0.546907	-0.636981	0.617732	-0.521528	0.522045	-0.625504	-0.0772089	-0.322854	-0.674111	-0.890966	-0.408961	-0.546069
DME_26	NPDME	0	0	1	0	1.42633	-1.05851	1.93793	-1.25104	1.61371	-1.37394	0.0677822	-1.33692	0.395013	0.410179	-0.525647	-0.554358	-0.730802	-0.112903	-0.0733509	0.449799	-0.736827	-0.953387	-0.494562	-0.992438	0.290713	-0.140414	-0.152716	0.132334	-0.14049	0.132334	0.333355	0.324365	-0.132334	-0.132334	-0.132334	-0.132334	0.336933	-0.105817	0.132334	-0.29474	0.310981	-0.14049	0.421004	0.495682	-0.134131	-0.381823	0.136767	-0.358197
DME_27	PDME	1	0	0	0	0.712754	-0.61908	1.09242	-0.572133	0.768443	-0.528514	-0.137832	-0.487461	0.414153	0.418869	0.205531	-0.45848	-0.5218	0.382156	-0.140438	0.45637	-0.64933	-0.551018	-0.494289	-0.776205	0.139685	-0.218818	-0.225024	0.214605	-0.218791	0.214605	0.370518	0.364222	-0.214605	-0.214605	-0.214606	-0.214605	0.372274	-0.191436	0.214605	-0.349604	0.359499	-0.218791	0.13413	0.556639	-0.2053	-0.372755	-0.0163965	-0.379484
DME_28	NPDME	0	1	0	0	0.518142	0.282086	-0.0162988	0.437577	-0.328805	0.196473	-0.519421	0.35953	0.508752	0.505525	-0.0529582	-0.0730637	0.0250107	0.88136	-0.640164	0.429721	-0.264635	0.846627	5.3317	-0.207624	-0.744708	-0.51762	-0.510429	0.522806	-0.517816	0.522806	0.464785	0.467444	-0.522806	-0.522806	-0.522806	-0.522806	0.462573	-0.525023	0.522806	-0.486579	0.479445	-0.517816	-0.820033	-0.299964	-0.536071	-0.423999	-0.628651	-0.470358
DME_29	PDME	0	0	1	0	-0.325173	1.01605	-0.50293	0.507441	-0.422169	0.669249	0.173414	0.451976	0.392371	0.400126	-0.197103	-0.0421517	0.075614	0.188758	-0.669606	0.515199	-0.617412	0.0922874	-0.45916	-0.238402	-0.42051	-0.572307	-0.569972	0.573574	-0.572169	0.573574	0.533966	0.538019	-0.573574	-0.573574	-0.573574	-0.573574	0.53319	-0.576498	0.573574	-0.543968	0.538448	-0.572169	-0.560087	0.0900416	-0.495069	-0.505133	-0.459454	-0.493264
DME_30	NPDME	0	1	0	0	-0.000821145	1.56326	0.781158	0.42903	0.319281	0.653707	-0.260307	0.612236	0.826271	0.758339	0.719751	-0.194402	-0.337828	0.31603	-1.05508	0.665892	-0.876592	0.654867	-0.835706	-0.827491	-0.602468	-0.997767	-0.991469	1.00172	-0.997655	1.00172	0.684728	0.700613	-1.00172	-1.00172	-1.00172	-1.00172	0.682821	-1.04713	1.00172	-0.715436	0.695828	-0.997655	-1.16443	-1.54852	-0.967927	-0.8735	-1.01998	-0.631096
DME_32	PDME	0	1	0	0	-0.519785	1.04868	-0.34196	0.929575	-0.527007	0.381763	-0.589933	0.832255	0.974937	0.84592	1.73378	-1.00438	0.781328	1.47287	-1.12202	0.684375	-0.74869	0.743562	-0.778985	-0.828844	-0.712797	-1.00607	-1.01117	0.998829	-1.00418	0.998829	0.716714	0.73294	-0.998829	-0.998829	-0.998829	-0.998829	0.718215	-1.04926	0.998829	-0.713537	0.701013	-1.00418	-0.569484	-1.60624	-1.01571	-1.1598	-0.810987	-0.677105
DME_33	NPDME	1	0	0	0	-0.649526	-0.361509	0.202546	-1.2478	0.902938	-0.0576328	0.731441	-0.650054	-2.31776	-2.53186	-1.43126	2.13626	-1.17197	-0.677476	2.2119	-2.47206	2.15752	-1.46449	1.64904	2.38877	2.24328	2.08678	2.09193	-2.08456	2.08742	-2.08456	-2.42963	-2.39976	2.08456	2.08456	2.08456	2.08456	-2.43047	2.01242	-2.08456	2.39318	-2.42526	2.08742	1.63927	0.944085	2.07861	2.1598	1.88756	2.69773
DME_34	NPDME	0	1	0	0	-0.390044	0.0747148	-0.793602	0.810025	-0.805377	0.479473	-0.578144	0.813627	0.150551	0.231989	0.564008	-0.0694393	0.626292	0.811742	-0.454384	0.391655	-0.356711	0.532141	-0.327451	-0.0941224	-0.583652	-0.361572	-0.357634	0.364365	-0.361657	0.364365	0.390703	0.388703	-0.364365	-0.364365	-0.364365	-0.364365	0.389444	-0.355056	0.364365	-0.399574	0.399066	-0.361657	-0.467016	-0.262311	-0.323069	-0.296847	-0.334796	-0.392878
DME_38	NPDME	0	0	1	0	0.712754	-0.766886	0.601759	-0.676257	0.312491	-0.815977	-0.2223	-0.798724	0.149055	0.229778	-0.249552	-0.201004	-0.34684	-0.785642	-0.103507	0.228691	-0.125215	-0.507766	0.573613	-0.147969	-0.0153486	-0.0431518	-0.0502138	0.0389997	-0.0434379	0.0389997	0.237548	0.225655	-0.0389998	-0.0389998	-0.0389998	-0.0389998	0.239537	-0.00853274	0.0389997	-0.209861	0.22578	-0.0434379	0.318387	0.580387	-0.0381841	-0.213207	0.150392	-0.285812
DME_39	NPDME	0	0	1	0	0.583013	-0.739147	0.0213226	-0.579226	-0.259547	-1.06144	-0.53793	-0.874098	0.505306	0.5152	-0.543553	-0.8385	0.418917	0.370338	-0.357908	0.40833	-0.233255	0.361544	-0.368038	-0.380536	-0.423301	-0.297266	-0.294446	0.299525	-0.297457	0.299525	0.421134	0.417437	-0.299525	-0.299525	-0.299525	-0.299525	0.420175	-0.275132	0.299525	-0.42634	0.428088	-0.297457	-0.35406	-0.344805	-0.327887	-0.321636	-0.318076	-0.432604
DME_40	NPDME	0	1	0	0	0.388402	-0.345819	-0.00989827	-0.333846	-0.245315	-0.634048	-0.450238	-0.52193	0.335873	0.35985	-0.364734	-0.256536	0.0451114	-1.10155	0.044142	0.195951	0.0894138	0.152842	-0.125308	0.00406681	-0.29134	-0.00608855	-0.00495931	0.00792446	-0.00662837	0.00792446	0.227193	0.214231	-0.00792445	-0.00792445	-0.00792451	-0.0079244	0.226699	0.0326144	0.00792446	-0.220153	0.232065	-0.00662837	-0.0209696	0.508297	0.00624807	-0.0136591	0.0271644	-0.265243
DME_41	PDME	0	1	0	0	-0.649526	0.109509	-0.890154	0.576805	-0.74859	0.356391	0.416509	0.485559	0.458811	0.432177	1.00455	-0.583913	0.385742	0.141063	-0.411127	0.434048	-0.373573	0.664535	-0.50067	-0.541055	-0.546546	-0.452952	-0.445887	0.458071	-0.453156	0.458071	0.460032	0.461168	-0.458072	-0.458072	-0.458071	-0.458071	0.457841	-0.450698	0.458071	-0.480326	0.474742	-0.453156	-0.755237	0.0393907	-0.528511	-0.410524	-0.627779	-0.494641
DME_45	NPDME	0	0	1	0	1.36146	-0.59487	1.67263	-1.18704	1.04013	-1.43687	-0.292791	-1.37429	0.364721	0.421633	-0.914549	-0.428127	-0.519168	0.623651	-0.0638799	0.319801	-0.43595	-0.601061	-0.343912	-0.49309	0.18701	-0.0874061	-0.110913	0.0712146	-0.0871713	0.0712146	0.263928	0.253223	-0.0712146	-0.0712146	-0.0712146	-0.0712146	0.270899	-0.0549276	0.0712146	-0.194001	0.218905	-0.0871713	0.820741	0.602019	-0.0798187	-0.484514	0.355788	-0.286357
DME_46	NPDME	0	0	0	1	0.323531	-0.412873	0.394824	-0.038213	0.105025	-0.373676	-0.353122	-0.0935414	0.749908	0.676863	1.09231	-0.744347	0.0893131	0.47683	-0.578219	0.503225	-0.751409	-0.00240618	-0.624166	-0.704153	-0.206274	-0.547431	-0.55869	0.537744	-0.546363	0.537744	0.474313	0.477475	-0.537744	-0.537744	-0.537744	-0.537744	0.477597	-0.556235	0.537744	-0.44578	0.449711	-0.546363	0.0431786	-0.342017	-0.537324	-0.772628	-0.259375	-0.463008
DME_47	NPDME	0	1	0	0	-0.325173	0.679137	-0.0925515	0.341652	-0.246451	0.201199	-0.353473	0.390044	0.221537	0.26015	1.12099	-0.0864809	-0.0267716	-0.836126	0.013569	0.226036	-0.131173	0.0655277	0.00989272	-0.252676	-0.0970065	-0.137027	-0.132098	0.140653	-0.137194	0.140653	0.279608	0.271135	-0.140653	-0.140653	-0.140653	-0.140653	0.278043	-0.111714	0.140653	-0.285232	0.29053	-0.137194	-0.330026	0.375998	-0.123212	-0.0735876	-0.169942	-0.252354
DME_48	NPDME	1	0	0	0	1.62094	-1.14223	1.12325	-0.705051	0.590503	-1.05042	-0.404156	-0.953017	0.154932	0.209377	-0.627317	0.102721	-0.361343	0.646372	-0.248256	0.46412	-0.517408	-0.408116	-0.382511	-0.452561	-0.114668	-0.190589	-0.200248	0.184214	-0.190635	0.184214	0.3901	0.382538	-0.184214	-0.184214	-0.184214	-0.184214	0.392892	-0.154782	0.184214	-0.359648	0.37285	-0.190635	0.283998	0.313588	-0.154148	-0.376866	0.0911224	-0.415383
DME_50	PDME	0	0	1	0	0.583013	-0.341044	-0.00718788	0.00150849	-0.263383	-0.341226	-0.567679	-0.132126	0.347286	0.37283	-0.172967	-0.132099	0.125086	0.674743	-0.422996	0.449779	-0.426146	0.32926	-0.48672	-0.434488	-0.392745	-0.385116	-0.392721	0.379497	-0.384856	0.379497	0.433625	0.43244	-0.379497	-0.379497	-0.379497	-0.379497	0.435794	-0.374939	0.379497	-0.413093	0.418834	-0.384856	0.0389453	-0.560088	-0.383405	-0.558029	-0.177905	-0.435391
DME_51	NPDME	0	1	0	0	-2.0118	2.25945	-1.72707	2.23743	-1.38407	2.36587	-0.451239	2.56929	0.775013	0.71757	1.48306	-0.760574	1.94605	-0.0268998	-1.15291	0.63309	-0.557328	1.61105	-0.765791	-0.699604	-1.06377	-1.12579	-1.11309	1.13613	-1.12673	1.13613	0.734323	0.753623	-1.13613	-1.13613	-1.13613	-1.13613	0.730531	-1.18906	1.13613	-0.787556	0.760385	-1.12673	-2.12578	-1.4178	-1.08605	-0.656951	-1.48908	-0.655652
DME_52	NPDME	0	0	0	1	-0.000821145	-0.375073	-0.469844	-0.040148	-0.312828	-0.290999	1.72422	-0.206363	0.301991	0.348691	-0.137628	-0.353507	-0.0141792	-0.390814	-0.190389	0.428584	-0.381753	-0.163566	-0.344757	-0.351349	-0.160379	-0.161203	-0.152301	0.167577	-0.161415	0.167577	0.37981	0.371714	-0.167577	-0.167577	-0.167577	-0.167577	0.377019	-0.122897	0.167577	-0.396589	0.398993	-0.161415	-0.662224	0.554946	-0.146694	0.0319802	-0.329873	-0.393139
DME_53	PDME	1	0	0	0	0.453272	-0.538111	-0.0957245	0.134882	-0.255671	0.0485479	-0.245114	-0.00601191	0.609352	0.580969	-0.242808	-0.413162	0.163548	-0.229259	-0.637326	0.587315	-0.666114	0.715161	-0.716425	-0.65933	-0.550826	-0.752938	-0.745751	0.758345	-0.753249	0.758345	0.627615	0.637629	-0.758344	-0.758344	-0.758344	-0.758345	0.625382	-0.772757	0.758345	-0.656941	0.642397	-0.753249	-1.03601	-1.02881	-0.722907	-0.597007	-0.820845	-0.547327
DME_54	PDME	0	0	1	0	0.258661	0.0644452	0.541193	0.152518	0.27341	0.413043	-0.205863	0.416386	0.639514	0.619103	0.810052	-0.411582	-0.204415	0.331555	-0.910768	0.614885	-0.932714	-0.131111	-0.721853	-0.840075	-0.236826	-0.814239	-0.819105	0.808618	-0.813071	0.808618	0.598747	0.609258	-0.808618	-0.808618	-0.808618	-0.808618	0.600135	-0.84615	0.808618	-0.592904	0.585699	-0.813071	-0.42798	-0.320667	-0.763069	-0.901611	-0.576968	-0.559136
DME_56	PDME	0	0	0	1	0.258661	-0.349705	-0.39463	0.198098	-0.504439	-0.280341	-0.575003	0.013903	0.225913	0.269861	0.29701	-0.217225	0.385976	0.330613	-0.0931548	0.31976	-0.0813557	0.356459	-0.276179	-0.28021	-0.34449	-0.15361	-0.153625	0.154044	-0.153834	0.154044	0.347058	0.338698	-0.154044	-0.154044	-0.154044	-0.154044	0.346939	-0.119448	0.154044	-0.340771	0.348868	-0.153834	-0.0804166	-0.237777	-0.149898	-0.201705	-0.0871138	-0.36308
DME_57	NPDME	0	0	0	1	-0.000821145	-0.292948	-0.606014	0.250013	-0.633672	-0.0389781	-0.243005	0.0423553	0.336161	0.390274	0.014858	-0.227452	0.233101	0.109936	-0.203447	0.201258	0.0464512	0.411615	-0.0933696	0.135099	-0.460469	-0.0654827	-0.0600621	0.0695219	-0.0656904	0.0695219	0.221561	0.210783	-0.069522	-0.069522	-0.069522	-0.0695219	0.219851	-0.0377055	0.0695219	-0.226246	0.23355	-0.0656904	-0.301555	0.576825	-0.0358051	0.0345557	-0.109043	-0.256372
DME_59	NPDME	0	1	0	0	-0.0656916	0.0426294	0.761178	-1.23399	1.00986	-0.176603	0.381216	-0.735419	-2.18625	-2.20964	-1.3884	2.21547	-1.36775	0.392019	2.11715	-2.08758	2.05821	-0.972078	1.57157	2.11374	1.44912	1.98935	1.98955	-1.98807	1.98881	-1.98807	-2.16206	-2.15465	1.98807	1.98807	1.98807	1.98807	-2.1618	1.9472	-1.98807	2.15592	-2.16313	1.98881	1.83577	0.454862	1.98097	1.94761	1.91699	2.11731
DME_60	NPDME	1	0	0	0	-0.519785	-0.264793	0.42413	-1.37761	1.20625	-0.31562	1.00508	-0.924058	-2.14583	-2.10911	-1.20904	1.91382	-1.35463	-2.6494	2.58378	-2.49308	2.62908	-2.36342	2.06432	2.28133	2.50604	2.53541	2.54049	-2.53405	2.53647	-2.53405	-2.44276	-2.45538	2.53405	2.53405	2.53405	2.53405	-2.44369	2.54568	-2.53405	2.44811	-2.43767	2.53647	2.05667	1.25818	2.52814	2.60196	2.32235	2.39416
DME_61	PDME	0	0	1	0	-0.519785	-0.291699	0.393881	-1.17135	0.969668	0.0958959	0.728823	-0.611601	-2.07004	-2.07392	-1.03948	1.83102	-1.24747	-0.448405	2.09264	-2.10122	2.02182	-1.582	1.52553	2.10015	2.09632	2.02375	2.02311	-2.0224	2.0229	-2.0224	-2.12992	-2.12881	2.0224	2.0224	2.0224	2.0224	-2.12951	1.99393	-2.0224	2.1309	-2.13146	2.0229	1.89563	0.537333	2.02727	1.98548	1.96996	2.1546
DME_64	PDME	0	1	0	0	-0.390044	-0.016616	0.283702	-1.14697	0.691007	-0.043519	0.460579	-0.637839	-2.07937	-2.03999	-1.40129	2.06144	-1.20771	-1.02523	2.30527	-2.24138	2.39224	-1.03946	1.74981	2.3926	1.77253	2.14654	2.14868	-2.14505	2.14655	-2.14505	-2.25081	-2.24755	2.14505	2.14505	2.14505	2.14505	-2.25101	2.11769	-2.14505	2.24532	-2.24934	2.14655	1.88479	0.925839	2.1275	2.12161	2.02685	2.37777
DME_66	NPDME	0	0	1	0	-0.195432	0.661248	-0.992439	0.752479	-0.904376	0.420601	-0.468152	0.525738	0.312521	0.338645	-0.47974	-0.182593	0.726383	-0.217537	-0.10799	0.333419	0.0492129	0.796928	-0.138095	0.029253	-0.6749	-0.18079	-0.174979	0.185006	-0.180957	0.185006	0.385988	0.378461	-0.185006	-0.185006	-0.185006	-0.185006	0.384129	-0.144643	0.185006	-0.395281	0.399014	-0.180957	-0.426243	0.46615	-0.164571	-0.0956516	-0.229801	-0.373567
DME_67	PDME	0	0	1	0	-1.16849	0.743983	-1.46136	1.75832	-1.26356	1.4557	-0.634933	1.72076	0.854425	0.775064	0.948844	-0.890599	1.81401	0.788536	-1.07698	0.641624	-0.526045	1.52558	0.0343439	-0.587983	-1.06008	-0.967204	-0.956695	0.97531	-0.967757	0.97531	0.669687	0.684918	-0.97531	-0.97531	-0.975311	-0.97531	0.666526	-1.01507	0.97531	-0.712532	0.690821	-0.967757	-1.5184	-1.29126	-0.948277	-0.703835	-1.16131	-0.612657
DME_69	NPDME	0	0	0	1	-1.03875	-0.0885487	-1.24579	1.24145	-1.09297	0.850547	-0.553323	1.36412	0.356371	0.388183	1.9957	-0.888037	-0.463306	0.412742	-0.401584	0.406727	-0.339518	0.569743	-0.410083	-0.373265	-0.53453	-0.35258	-0.355929	0.350295	-0.352563	0.350295	0.394929	0.392627	-0.350295	-0.350295	-0.350295	-0.350295	0.395815	-0.343625	0.350295	-0.384747	0.38896	-0.352563	-0.105695	-0.447498	-0.398996	-0.505889	-0.264944	-0.427328
DME_70	PDME	0	0	1	0	-0.973878	0.749466	-0.227171	0.285404	0.105936	1.32544	0.793475	0.861075	0.368296	0.372588	1.1099	-0.439074	-0.166946	-0.712413	-0.531719	0.676052	-1.19919	-0.445328	-0.867688	-1.29919	0.0355335	-0.664192	-0.65648	0.669778	-0.664416	0.669778	0.593112	0.600571	-0.669778	-0.669778	-0.669778	-0.669778	0.590728	-0.674935	0.669778	-0.621197	0.608898	-0.664416	-0.987933	-0.768975	-0.624194	-0.495441	-0.730135	-0.54594
DME_72	NPDME	0	0	0	1	1.4912	-0.96251	0.879169	-0.798236	0.234047	-1.2512	-0.613739	-1.08083	0.208324	0.256813	-0.995815	-0.0903718	-0.195761	1.34362	-0.129079	0.245356	-0.0366743	0.148001	-0.123881	0.0387637	-0.336951	-0.0448936	-0.0620632	0.0342952	-0.0453355	0.0342952	0.223823	0.211718	-0.0342952	-0.0342952	-0.0342952	-0.0342952	0.228801	-0.0126653	0.0342952	-0.170612	0.192821	-0.0453355	0.653855	0.462742	-0.0467385	-0.35794	0.287497	-0.276946
DME_73	NPDME	0	1	0	0	-0.390044	1.71423	0.0626401	0.567567	-0.0959949	0.886202	-0.226876	0.872201	0.199971	0.252578	0.643847	0.157057	-0.124362	-0.0108672	-0.669886	0.484425	-0.688672	-0.178548	-0.40311	-0.419128	-0.274926	-0.555547	-0.56274	0.549025	-0.554702	0.549025	0.484619	0.488014	-0.549025	-0.549025	-0.549026	-0.549026	0.486696	-0.564257	0.549025	-0.467357	0.468522	-0.554702	-0.112126	0.151602	-0.49523	-0.681436	-0.271758	-0.463137
DME_74	NPDME	0	1	0	0	0.388402	-0.303526	0.0829356	-0.215243	-0.240444	-0.582989	-0.486321	-0.411485	0.0806019	0.174644	0.204023	-0.0769815	-0.15716	0.610704	-0.133533	0.0121841	0.354532	0.468086	-0.0504538	0.0277892	-0.365271	0.017341	0.0219156	-0.0140304	0.0172159	-0.0140304	0.107372	0.0947677	0.0140304	0.0140304	0.0140305	0.0140304	0.105948	0.0397421	-0.0140304	-0.107509	0.117245	0.0172159	-0.166921	0.313792	-0.0177767	0.0143913	-0.0511895	-0.199588
DME_78	NPDME	0	0	0	1	0.518142	-0.88085	2.19585	-1.88979	3.63015	-1.19093	1.57762	-1.74667	-2.08321	-2.00849	-1.82677	1.70537	-1.82331	-1.5378	1.96563	-2.3679	1.72525	-2.47016	1.40751	1.8411	3.02309	2.1152	2.11868	-2.11319	2.11539	-2.11319	-2.40233	-2.37842	2.11319	2.11319	2.11319	2.11319	-2.40281	2.05104	-2.11319	2.37441	-2.39975	2.11539	1.7683	1.31618	2.09263	2.1333	1.94407	2.57408
DME_79	NPDME	1	0	0	0	1.23172	-0.936012	0.965178	-0.375689	0.317129	-0.940201	-0.574309	-0.632223	0.656486	0.625362	0.257087	-0.608552	-0.0048974	2.27701	-0.505291	0.458446	-0.344448	0.333173	-0.504987	-0.600304	-0.396393	-0.453909	-0.468915	0.442683	-0.453322	0.442683	0.471859	0.472627	-0.442683	-0.442683	-0.442683	-0.442683	0.476231	-0.4483	0.442683	-0.433365	0.441739	-0.453322	0.232605	-0.779203	-0.501005	-0.779795	-0.178505	-0.498613
DME_82	NPDME	1	0	0	0	0.12892	-0.149175	-0.320373	-0.00718934	-0.39771	-0.104249	-0.338882	-0.0269665	-0.0800272	0.0500818	-0.146257	0.185205	0.0658877	0.115438	0.0967777	0.296724	-0.0765904	-0.100065	-0.149989	-0.18134	-0.118761	0.0983527	0.0995624	-0.0969128	0.0980391	-0.0969128	0.234381	0.217658	0.0969128	0.0969128	0.0969127	0.0969128	0.233882	0.156634	-0.0969128	-0.223703	0.239342	0.0980391	0.0850174	0.807053	0.118913	0.0824146	0.151862	-0.276749
DME_83	NPDME	0	0	0	1	1.94529	-0.825234	2.32084	-1.31005	1.43832	-1.63589	-0.320435	-1.55659	0.16329	0.267699	-1.06017	-0.00459089	-0.776535	0.02634	0.100119	0.255122	-0.23853	-0.668168	0.18246	-0.374414	0.292899	0.103864	0.094229	-0.109327	0.103376	-0.109327	0.168797	0.152275	0.109327	0.109327	0.109327	0.109327	0.171557	0.151739	-0.109327	-0.130882	0.152907	0.103376	0.544021	1.97538	0.113247	-0.113211	0.349066	-0.2109
DME_85	PDME	1	0	0	0	0.712754	-0.563846	-0.23992	-0.214753	-0.486454	-0.842964	-0.612909	-0.63065	0.199294	0.240302	-0.586137	-0.253082	0.428134	1.06712	-0.214661	0.258277	0.123496	0.220919	-0.0155771	0.307142	-0.475476	0.0439139	0.0412208	-0.0450334	0.0435739	-0.0450334	0.208941	0.194029	0.0450333	0.0450333	0.0450335	0.0450335	0.209623	0.088653	-0.0450334	-0.189773	0.206022	0.0435739	0.2194	1.05306	0.0679427	-0.0446627	0.184618	-0.27374
DME_86	NPDME	1	0	0	0	-2.98486	4.41393	-1.82364	1.6639	-1.20971	3.06049	0.953053	2.30134	0.349693	0.382277	0.477664	-0.343661	0.972866	-1.88189	-1.00586	0.613521	-0.821341	1.25235	-0.901904	-0.735062	-0.798049	-1.19953	-1.19046	1.20609	-1.1998	1.20609	0.740336	0.761028	-1.20609	-1.20609	-1.20609	-1.20609	0.737637	-1.27256	1.20609	-0.783333	0.757223	-1.1998	-1.55701	-1.54783	-1.16479	-0.44466	-1.87424	-0.664079
DME_87	NPDME	0	1	0	0	-3.37408	4.07955	-1.46199	1.00298	-0.466077	2.81548	6.02347	1.55924	0.511924	0.516471	1.12102	-0.95786	-0.456842	-2.5755	-0.85555	0.647168	-1.2888	0.281862	-1.05648	-1.07177	-0.238333	-1.10917	-1.10538	1.11056	-1.10862	1.11056	0.690812	0.709045	-1.11056	-1.11056	-1.11056	-1.11056	0.68966	-1.17475	1.11056	-0.715588	0.695357	-1.10862	-1.10182	-0.814583	-1.04624	-0.189706	-1.90712	-0.607282
DME_90	PDME	0	0	0	1	-0.195432	-0.170412	-0.35932	0.417604	-0.423528	0.248969	-0.357422	0.434618	0.455678	0.48175	1.04493	-0.428509	0.304643	-0.0130622	-0.404977	0.460021	-0.56595	0.24853	-0.555279	-0.560254	-0.307005	-0.418796	-0.418546	0.419201	-0.418922	0.419201	0.421916	0.421737	-0.419201	-0.419201	-0.419201	-0.419201	0.421727	-0.416777	0.419201	-0.423264	0.423144	-0.418922	-0.333037	-0.646551	-0.429374	-0.468037	-0.366561	-0.427329
DME_93	NPDME	0	0	1	0	-2.85512	1.0543	-2.39024	2.14869	-1.64735	3.02665	0.907282	2.68287	0.714683	0.633964	1.58357	-1.33094	1.99938	-1.60738	-0.709435	0.572726	-0.628628	0.971306	-0.729736	-0.507254	-0.67741	-0.87655	-0.864635	0.885898	-0.877252	0.885898	0.658614	0.671871	-0.885898	-0.885898	-0.885898	-0.885898	0.65501	-0.911956	0.885898	-0.703928	0.683233	-0.877252	-1.678	-1.02265	-0.868443	-0.348195	-1.37963	-0.588964
DME_94	NPDME	0	0	0	1	0.712754	-0.557535	0.883424	-0.369689	0.557172	-0.401538	0.0142715	-0.346325	0.444694	0.432911	0.0116443	-0.213949	-0.460773	-0.237978	-0.276284	0.55116	-0.754059	-0.195224	-0.600393	-0.772609	-0.0638282	-0.380913	-0.384714	0.377451	-0.38046	0.377451	0.475945	0.474804	-0.377451	-0.377451	-0.377451	-0.377451	0.477023	-0.362817	0.377451	-0.464843	0.468279	-0.38046	-0.0924552	0.0492433	-0.355981	-0.485064	-0.200426	-0.435564
DME_96	PDME	0	0	1	0	-0.390044	-0.270799	-0.412804	0.470104	-0.508315	-0.144315	-0.437678	0.325146	0.841227	0.762081	1.92444	-1.29589	0.778485	0.868829	-0.646077	0.587987	-0.708514	0.5318	-0.731189	-0.919896	-0.47029	-0.705146	-0.70787	0.70206	-0.704527	0.70206	0.592344	0.600689	-0.70206	-0.70206	-0.70206	-0.70206	0.593082	-0.72154	0.70206	-0.591999	0.585423	-0.704527	-0.432871	-1.03694	-0.793092	-0.881068	-0.659409	-0.603344
[truncated: 129 more columns]

## Sheet: modeling
11 key features into modeling.
Tag	type	originalglszmZoneEntropy	wavelet-LHLglcmClusterShade	wavelet-LHLglrlmRunEntropy	wavelet-LHHglcmMaximumProbability	wavelet-LHHgldmDependenceVariance	wavelet-LHHgldmLargeDependenceHighGrayLevelEmphasis	wavelet-HLLglrlmRunLengthNonUniformityNormalized	wavelet-HLHfirstorderMaximum	wavelet-HLHfirstorderUniformity	wavelet-HHLgldmLargeDependenceLowGrayLevelEmphasis	wavelet-LLLglrlmLongRunHighGrayLevelEmphasis
DME_01	PDME	-0.810676	2.16083	-0.439358	-1.1252	-0.886602	-0.591865	1.07021	0.258574	-0.644481	-0.52724	-1.85172
DME_03	NPDME	-0.473317	0.86818	-0.0707786	-0.381147	-0.0924242	-0.512245	0.624796	0.388961	-0.468819	-0.518231	-0.67803
DME_04	NPDME	0.065319	1.35869	-0.222089	-0.317652	-0.825267	-0.393026	0.612835	0.73666	-0.566663	-0.516174	-0.44366
DME_06	NPDME	2.78453	-1.46971	2.1661	1.91956	0.79825	2.49254	-2.21718	-0.371631	-0.283176	2.77643	1.12192
DME_07	PDME	2.05107	0.677573	2.1797	1.41471	-0.103985	1.59025	-2.17312	0.823585	-0.762204	0.276497	0.516379
DME_08	PDME	-2.1747	1.10792	-1.91043	-2.79243	-5.52439	-1.85827	1.7027	0.867047	3.42034	-0.565245	-1.50642
DME_10	NPDME	-0.146569	-0.0824411	-0.426589	-0.553253	-0.0679952	-0.591488	0.414019	-0.132588	-0.160693	-0.373409	0.243733
DME_100	NPDME	-0.270327	-0.0734069	-0.0514767	0.404632	1.00532	-0.0357381	0.40441	0.19338	0.819025	-0.372888	0.623926
DME_101	NPDME	-0.0256479	0.0745795	0.117748	0.359879	1.41746	-0.0695018	0.375649	-0.71933	-0.510842	-0.51218	-0.617456
DME_102	PDME	-0.715989	0.179941	-0.827443	-0.639115	-0.359887	-0.583754	0.346967	0.432423	0.184633	-0.376578	-0.572119
DME_104	NPDME	-0.680805	-0.300693	-0.336376	-0.0757065	0.0893737	-0.245923	0.261393	-0.371631	0.7722	-0.370137	0.0731435
DME_106	NPDME	-0.350816	0.199348	0.108279	0.223084	0.790865	0.1275	0.673418	0.149918	-0.607029	-0.370871	-0.273229
DME_107	PDME	-0.817354	0.538124	-0.661888	-0.764188	-1.05478	-0.738729	0.572402	1.12782	-0.478423	-0.380664	-1.0718
DME_108	PDME	-0.343451	0.917152	-0.102794	0.0709561	0.163939	-0.502825	0.467259	0.062993	-0.664025	-0.51347	0.329233
DME_11	NPDME	-0.159017	-0.0295381	-0.374208	-0.660091	-0.139511	-0.0639185	0.305068	-0.241244	-0.76818	-0.36824	-0.423743
DME_113	NPDME	-0.557353	0.189659	-0.424741	0.144951	0.316682	-0.576095	0.338425	-0.849717	0.0660715	-0.373084	0.445475
DME_116	PDME	-1.10891	0.208616	-0.926737	-0.884985	-1.2178	-0.79817	0.424095	-0.132588	-0.185332	-0.379096	-1.23347
DME_117	NPDME	2.10726	-2.10711	2.22286	2.15578	0.950019	2.52868	-2.2039	0.584542	-0.673692	2.77295	0.457355
DME_118	NPDME	1.68246	-0.478553	1.96602	1.13836	-0.102363	1.6831	-2.16103	0.0195306	-0.587926	0.264469	-0.588433
DME_12	PDME	-0.225669	0.549447	-0.182597	-0.834757	-0.736294	-0.363934	0.619809	0.19338	-0.620261	-0.377617	-1.27588
DME_123	PDME	-0.0853037	0.861038	-0.0942763	0.49978	0.800519	-0.231218	0.454178	-0.241244	-0.753523	-0.367127	0.580158
DME_124	NPDME	-0.204422	0.148001	-0.0303484	0.205362	0.514104	0.0608593	0.445851	-0.17605	-0.664675	-0.366915	0.273145
DME_126	PDME	-0.00409125	0.03712	-0.278968	-0.28596	0.0562015	-0.330795	0.421313	-0.132588	-0.608644	-0.371615	0.382272
DME_127	NPDME	1.63815	-1.89505	1.79626	2.20016	1.42517	2.03329	-2.19246	-3.46615	-0.672622	2.71822	1.88979
DME_128	NPDME	1.83026	-3.36292	1.91583	1.15151	0.488755	2.2147	-2.13748	-3.32055	1.26073	0.231153	-1.58475
DME_15	NPDME	-0.140156	0.0182607	-0.43522	-0.480838	-0.141559	-0.640451	0.417851	-0.132588	-0.081512	-0.373537	0.258396
DME_16	NPDME	2.88641	-0.88877	1.95667	1.90089	1.12699	2.09411	-2.22252	-1.82762	-0.449989	0.271118	0.619995
DME_17	PDME	-0.459023	-0.105334	-0.548434	-0.223558	0.468863	-0.786049	0.27829	-0.71933	-0.428495	-0.373478	-0.392628
DME_19	PDME	-0.213522	0.274251	0.0423498	0.257678	0.281031	0.0220798	0.672699	0.432423	-0.729009	-0.37108	-0.286296
DME_21	NPDME	-0.331463	0.605928	0.0539096	0.409641	1.10071	-0.150245	0.623351	0.19338	-0.219471	-0.374102	-0.630889
DME_22	NPDME	-0.498321	0.957174	-0.387232	0.265354	-0.18341	-0.654665	0.345861	0.0195306	1.06374	-0.371572	1.36529
DME_23	NPDME	0.0378597	-0.382198	-0.0640294	-0.920692	0.674108	0.0810686	0.616656	0.497617	1.60345	-0.51518	0.387555
DME_24	NPDME	-0.121333	0.592924	-0.0361452	-0.393427	0.205924	-0.241039	0.509408	0.432423	-0.0262154	-0.36978	0.244492
DME_25	NPDME	-0.417949	0.0687335	-0.748702	-0.0772089	-0.322854	-0.890966	0.22838	0.73666	1.19155	-0.375009	1.36252
DME_26	NPDME	-0.554358	-0.112903	-0.992438	0.421004	0.495682	-0.381823	-0.167699	-0.71933	0.886588	-0.368527	2.34679
DME_27	PDME	-0.45848	0.382156	-0.776205	0.13413	0.556639	-0.372755	0.0102871	0.823585	1.0827	0.00579657	1.28197
DME_28	NPDME	-0.0730637	0.88136	-0.207624	-0.820033	-0.299964	-0.423999	0.567372	1.80149	-0.0648622	-0.51773	0.207163
DME_29	PDME	-0.0421517	0.188758	-0.238402	-0.560087	0.0900416	-0.505133	0.52341	1.84495	-0.774136	-0.374194	-0.131915
DME_30	NPDME	-0.194402	0.31603	-0.827491	-1.16443	-1.54852	-0.8735	0.380393	-0.241244	-0.270028	-0.380349	1.01058
DME_32	PDME	-1.00438	1.47287	-0.828844	-0.569484	-1.60624	-1.1598	0.57454	0.0195306	1.44497	-0.383342	-0.278097
DME_33	NPDME	2.13626	-0.677476	2.38877	1.63927	0.944085	2.1598	-2.22	-2.47738	-0.51728	2.76563	-0.464477
DME_34	NPDME	-0.0694393	0.811742	-0.0941224	-0.467016	-0.262311	-0.296847	0.524906	0.149918	-0.438938	-0.37053	-0.741478
DME_38	NPDME	-0.201004	-0.785642	-0.147969	0.318387	0.580387	-0.213207	0.0764055	-0.914911	-0.648696	-0.365011	0.670122
DME_39	NPDME	-0.8385	0.370338	-0.380536	-0.35406	-0.344805	-0.321636	0.458344	-0.132588	-0.297855	-0.36988	0.198905
DME_40	NPDME	-0.256536	-1.10155	0.00406681	-0.0209696	0.508297	-0.0136591	0.356133	0.062993	-0.432165	-0.367718	0.0865865
DME_41	PDME	-0.583913	0.141063	-0.541055	-0.755237	0.0393907	-0.410524	0.365717	-0.71933	-0.744128	-0.372493	-0.918813
DME_45	NPDME	-0.428127	0.623651	-0.49309	0.820741	0.602019	-0.484514	0.10296	-0.284706	0.494815	-0.369958	1.87623
DME_46	NPDME	-0.744347	0.47683	-0.704153	0.0431786	-0.342017	-0.772628	0.281472	0.628004	0.444718	-0.377441	0.628652
DME_47	NPDME	-0.0864809	-0.836126	-0.252676	-0.330026	0.375998	-0.0735876	0.211588	-0.71933	-0.427992	-0.368377	-0.0852445
DME_48	NPDME	0.102721	0.646372	-0.452561	0.283998	0.313588	-0.376866	0.407205	0.345499	-0.76061	-0.370838	1.53255
DME_50	PDME	-0.132099	0.674743	-0.434488	0.0389453	-0.560088	-0.558029	0.470399	0.19338	-0.759247	-0.373852	0.180402
DME_51	NPDME	-0.760574	-0.0268998	-0.699604	-2.12578	-1.4178	-0.656951	0.81033	0.628004	-0.56054	-0.389603	-1.82779
DME_52	NPDME	-0.353507	-0.390814	-0.351349	-0.662224	0.554946	0.0319802	0.413615	0.106455	-0.0831057	-0.371638	-0.260276
DME_53	PDME	-0.413162	-0.229259	-0.65933	-1.03601	-1.02881	-0.597007	0.57596	0.497617	-0.633116	-0.380091	0.164875
DME_54	PDME	-0.411582	0.331555	-0.840075	-0.42798	-0.320667	-0.901611	0.193634	1.56245	0.678025	-0.376277	0.630104
DME_56	PDME	-0.217225	0.330613	-0.28021	-0.0804166	-0.237777	-0.201705	0.496425	0.780123	-0.738676	-0.369704	-0.212077
DME_57	NPDME	-0.227452	0.109936	0.135099	-0.301555	0.576825	0.0345557	0.39299	0.302036	-0.739976	-0.368188	-0.516351
DME_59	NPDME	2.21547	0.392019	2.11374	1.83577	0.454862	1.94761	-2.17638	-2.11013	-0.768432	2.74945	-0.0888767
DME_60	NPDME	1.91382	-2.6494	2.28133	2.05667	1.25818	2.60196	-2.1561	0.780123	-0.773821	2.78555	0.475162
DME_61	PDME	1.83102	-0.448405	2.10015	1.89563	0.537333	1.98548	-2.14985	-1.6755	-0.769229	2.7381	-0.367446
DME_64	PDME	2.06144	-1.02523	2.3926	1.88479	0.925839	2.12161	-2.13617	-0.328169	-0.774094	2.7394	-0.441315
DME_66	NPDME	-0.182593	-0.217537	0.029253	-0.426243	0.46615	-0.0956516	0.768828	0.388961	-0.216074	-0.517706	-0.797778
DME_67	PDME	-0.890599	0.788536	-0.587983	-1.5184	-1.29126	-0.703835	0.851754	1.21475	-0.713135	-0.526803	-1.49635
DME_69	NPDME	-0.888037	0.412742	-0.373265	-0.105695	-0.447498	-0.505889	0.426064	-0.0891254	1.57867	-0.372531	-1.3871
DME_70	PDME	-0.439074	-0.712413	-1.29919	-0.987933	-0.768975	-0.495441	-0.0583166	0.106455	-0.594993	-0.371721	-0.126621
DME_72	NPDME	-0.0903718	1.34362	0.0387637	0.653855	0.462742	-0.35794	0.381925	0.628004	-0.180341	-0.369273	1.08935
DME_73	NPDME	0.157057	-0.0108672	-0.419128	-0.112126	0.151602	-0.681436	0.3188	-0.132588	-0.600047	-0.372681	0.206266
DME_74	NPDME	-0.0769815	0.610704	0.0277892	-0.166921	0.313792	0.0143913	0.141054	-1.11049	-0.242223	-0.362356	-0.0148495
DME_78	NPDME	1.70537	-1.5378	1.8411	1.7683	1.31618	2.1333	-2.24273	-0.132588	-0.749643	2.70794	1.78935
DME_79	NPDME	-0.608552	2.27701	-0.600304	0.232605	-0.779203	-0.779795	0.396647	-0.132588	2.16781	-0.375279	1.09348
DME_82	NPDME	0.185205	0.115438	-0.18134	0.0850174	0.807053	0.0824146	0.374619	-0.045663	-0.750608	-0.369391	-0.178036
DME_83	NPDME	-0.00459089	0.02634	-0.374414	0.544021	1.97538	-0.113211	0.0405324	-0.849717	0.497708	0.00229969	2.67658
DME_85	PDME	-0.253082	1.06712	0.307142	0.2194	1.05306	-0.0446627	0.63029	0.149918	-0.771431	-0.514203	-0.0371222
DME_86	NPDME	-0.343661	-1.88189	-0.735062	-1.55701	-1.54783	-0.44466	0.46428	3.43133	3.41948	-0.520288	-1.83055
DME_87	NPDME	-0.95786	-2.5755	-1.07177	-1.10182	-0.814583	-0.189706	-0.0587128	0.541079	2.91545	-0.373693	-1.49633
DME_90	PDME	-0.428509	-0.0130622	-0.560254	-0.333037	-0.646551	-0.468037	0.324047	0.19338	-0.344051	-0.374042	-0.340097
DME_93	NPDME	-1.33094	-1.60738	-0.507254	-1.678	-1.02265	-0.348195	0.574005	0.584542	1.88457	-0.521128	-2.56215
DME_94	NPDME	-0.213949	-0.237978	-0.772609	-0.0924552	0.0492433	-0.485064	0.205607	-0.415093	-0.225363	-0.37431	1.16097
DME_96	PDME	-1.29589	0.868829	-0.919896	-0.432871	-1.03694	-0.881068	0.353813	0.149918	2.10351	-0.379327	-0.449201
